# Supplementary material for: European Multicenter Study on Degradable Starch Microsphere TACE: The Digestible Way to Conquer HCC in Patients with High Tumor Burden
Source: Cancers (Basel). 2021 Oct 13;13(20):5122. doi: 10.3390/cancers13205122 (PMC8533832; doi:10.3390/cancers13205122)
Supplement: Supplementary file 1 [file cancers-13-05122-s001.zip]

Archive with 1 entries (1 files):
- cancers-1387204-supplementary edit Ludwig.xlsx
