# Supplementary material for: European Multicenter Study on Degradable Starch Microsphere TACE: The Digestible Way to Conquer HCC in Patients with High Tumor Burden
Source: Cancers (Basel). 2021 Oct 13;13(20):5122. doi: 10.3390/cancers13205122 (PMC8533832; doi:10.3390/cancers13205122)
Supplement: Supplementary file 1 [file cancers-13-05122-s001.zip › cancers-1387204-supplementary edit Ludwig.xlsx]

## Sheet: Basic Data
Institution	Pat.-ID-R-001	Sex-M	Ethnicity-Caucasian	Cirrhosis	Etiology of Cirrhosis-Mixed	Ascites (3 groups)	Encephalopathy-None	Diagnosis-Imaging criteria	Extent-multinodular	No of lesions	No of lesions (11 means >10 lesions)	Diameter of largest lesion [cm]	Bilobar disease-Yes=1	Vascular invasion (more details)	BCLC status	Extrahepatic manifestation-no vs. Yes	INR	Albumin	Bilirubin	Thrombocytes	Neutrophiles	Lymphocytes	Creatinine	AST	ALT	AP	GGT	AFP	Child-Pugh score	Child-Pugh class	ECOG	Prior Therapy for HCC	Resection	Ablation	DEB-TACE	DSM-TACE with other cytotoxic agent	SIRT-yes	Sorafenib	cTACE	Other Therapy (Yes vs. No)	Other	Subsequent therpay yes vs. no	Resection 2	Ablation 2	cTACE 2	DEB-TACE 2	DSM-TACE with other cytotoxic agent 2	SIRT	Sorafenib 2
Rome	R-001	M	Caucasian	Yes	Mixed	None	None	Imaging Criteria	Mulltinodular	6	6	3.7	1	PVTT (vp1-3)	C	No	1.45	3.3	3.05	22	2.18	2.55	0.72		86			14	9	B	0	Yes					Yes					Yes
Rome	R-002	M	Caucasian	Yes	Viral	None	None	Imaging Criteria	Mulltinodular	6	6	1.8	1	No	B	No	0.95	3.2	1.04	130	1.42	2.44	1.15		19	79	153	8	5	A	0	Yes	Yes					Yes				Yes					Y		Regorafenib
Rome	R-003	M	Caucasian	Yes	Viral	None	None	Imaging Criteria	Mulltinodular	6	6	7	1	No	B	No	1.51	3.6	0.7	168	5.15	1.68	0.82	69	62	133	39	18	5	A	0	Yes			Yes							No
Rome	R-004	M	Caucasian	Yes	Viral	Moderate to severe	None	Histology	Mulltinodular	8	8	1.3	1	PVTT (vp4)	C	No	1	4	1	150	3.02	1.91	1.04	42	42	63	141	14	5	A	0	Yes	Yes					Yes				Yes		Y			Y		Yes
Rome	R-005	F	Caucasian	Yes	Other	Moderate to severe	None	Imaging Criteria	2-3 Nodules	2	2	4.5	0	No	C	No	1.09	3.4	5.1	72	2.21	0.69	0.69	25	57	206	69	2839	8	B	1	Yes					Yes					No
Rome	R-006	M	Caucasian	Yes	Other	None		Imaging Criteria	Mulltinodular	>10	11	2.1	1	PVTT (vp1-3)	C	Yes	1.21	3.5	3.5	55	0.95	0.53	1.13	76	39	173	243	216	9	B	1	Yes	Yes		Yes							Yes			Y
Rome	R-007	M	Caucasian	Yes	Viral	Moderate to severe	None	Imaging Criteria	Uninodular	1	1	2.7	0	PVTT (vp1-3)	C	No	1.03	3.1	0.6	164	5.57	0.86	0.95	75	41		225	8.1	9	B	1	Yes					Yes					Yes					Y	Y
Rome	R-008	F	Caucasian	Yes	Viral	Moderate to severe	None	Imaging Criteria	Mulltinodular	6	6	1.6	1	PVTT (vp1-3)	C	No	1.01	2.8	3.2	258	6.69	2.33	0.76		59	77	81	3306	7	B	1	Yes		Yes				Yes				Yes					Y
Rome	R-009	M	Caucasian	Yes	Viral	None	None	Histology	Mulltinodular	5	5	7.8	1	PVTT (vp1-3)	C	Yes	1.37	2.6	3.6	85	4.43	2.04	0.75	171	123	117	138	43	8	B	3	Yes			Yes					Yes	Carboblatino, paclitaxel	No
Rome	R-011	M	Caucasian	Yes	Other	Moderate to severe	None	Imaging Criteria	Mulltinodular	4	4	3	1	PVTT (vp1-3)	C	No	1.2	3	4.5	150	2.34	0.89	0.8	72	48	341	205	2	5	A	0	Yes				Yes	Yes					No
Rome	R-012	M	Caucasian	Yes	Viral	Moderate to severe	None	Imaging Criteria	2-3 Nodules	2	2	5	0	PVTT (vp1-3)	C	Yes	1.2	3.4	1.4	188	5.77	1.33	1.2		31	227	506	56	6	A	0	Yes					Yes					Yes		Y			Y		Yes
Rome	R-013	M	Caucasian	Yes	Mixed	None	None	Imaging Criteria	Mulltinodular	7	7	1.2	1	No	B	No	1.04	3.2	0.67	200	3.94	2.39	0.7			193	384	16.5	7	B	0	Yes		Yes	Yes			Yes				No							Yes
Rome	R-014	M	Caucasian	Yes	Alcohol	None	None	Imaging Criteria	Mulltinodular	8	8	2	1	No	B	No	1.09	3.1	0.85	182	12.11	1.16	0.85	40	18	128	410	1.45	8	B	0	Yes			Yes							No
Rome	R-015	M	Caucasian	Yes	Other	Moderate to severe	None	Imaging Criteria	Mulltinodular	6	6	6	1	PVTT (vp1-3)	C	No	1.48	2.9	2.13	128	1.84	0.51	0.78	52	59	191	189	10	7	B	0	Yes		Yes	Yes							No
Rome	R-016	M	Caucasian	Yes	Viral	None	None	Imaging Criteria	Mulltinodular	7	7	2.5	1	No	A	No	1.03	4.4	0.6	183	5.11	2.64	0.76		59	123	308	113	5	A	0	Yes	Yes		Yes							Yes						Y
Rome	R-017	F	Caucasian	Yes	Viral	None	None	Imaging Criteria	2-3 Nodules	3	3	4.2	0	HVTT (vv2)	B	No	1.24	2.8	1.4	50	1.29	0.67	0.74	36	29	114	23	3065	7	B	1	Yes		Yes	Yes							Yes			Y
Rome	R-018	M	Caucasian	Yes	Alcohol	None	None	Imaging Criteria	2-3 Nodules	3	3	1.8	1	No	B	No	0.0527778	2.4	4	80	1.16	1.28	0.63	37	25	157	76	7	9	B	0	Yes		Yes	Yes							No
Rome	R-020	F	Caucasian	Yes	Viral	None	None	Imaging Criteria	Mulltinodular	5	5	1.2	1	PVTT (vp4) + HVTT (vv2)	C	Yes	1.17	4.4	0.85	60	3.1	1.1	0.63	23	10	284	40	8	5	A	0	Yes		Yes	Yes			Yes				No
Rome	R-021	M	Caucasian	Yes	Mixed	None	None	Imaging Criteria	Uninodular	1	1	3	0	PVTT (vp1-3)	C	Yes	1.53	3.8	2.2	25	1.37	0.81	0.75	69	44	112	55	1474	8	B	0	No										No
Rome	R-022	M	Caucasian	Yes	Mixed	Moderate to severe	None	Histology	2-3 Nodules	3	3	10	1	No	C	No	1.23	3.2	3.3	38	1.12	0.63	1	156	94	233	61	16	7	B	1	Yes					Yes	Yes				Yes					Y
Rome	R-023	M	Caucasian	Yes	Mixed	Moderate to severe	None	Imaging Criteria	Mulltinodular	5	5	13	1	PVTT (vp1-3)	C	No	1.24	3.1	1.06	105	3.22	1.35	1.01	104	88		117	421	7	B	1	No										No
Rome	R-024	M	Caucasian	Yes	Alcohol	None	None	Imaging Criteria	Mulltinodular	8	8	3.6	1	PVTT (vp1-3)	C	Yes	1.18	2.99	1.24	96	3.11	0.94	0.71		17	166	63	20	7	B	2	Yes			Yes							Yes					Y
Rome	R-025	M	Caucasian	Yes	Viral	Moderate to severe	None	Imaging Criteria	Mulltinodular	8	8	2.5	1	PVTT (vp1-3)	C	Yes	1.22	4	1.63	68	2.18	0.34	1.33	37	24	96	84	6	6	A	1	Yes		Yes	Yes			Yes				Yes					Y
Rome	R-026	M	Caucasian	Yes	Viral	None	None	Imaging Criteria	Mulltinodular	6	6	3.2	0	No	B	No	1.33	4	3	88	2.7	1.17	0.7	118	81	122	673	316	6	A	1	No										Yes		Y
Rome	R-027	M	Caucasian	Yes	Alcohol	Moderate to severe	None	Imaging Criteria	Mulltinodular	5	5	7.3	1	PVTT (vp1-3)	C	No	1.47	3	1.73	65	1.49	0.68	0.68		32	357	119	54	7	B	2	Yes						Yes				No
Rome	R-028	M	Caucasian	Yes	Other	Moderate to severe	None	Imaging Criteria	2-3 Nodules	3	3	8.5	1	PVTT (vp1-3)	C	Yes	1.18	3.5	0.6	143	4.3	0.59	1.13		33	241	300	8.1	6	A	0	Yes					Yes					No
Rome	R-029	M	Caucasian	No		Moderate to severe	None	Histology	Mulltinodular	>10	11	1.8	1	No	C	No	1.11	2.8	2.7	191	6.38	0.8	0.94		78	85	146	83	7	B	1	Yes	Yes				Yes	Yes				No
Rome	R-031	M	Caucasian	Yes	Mixed	Moderate to severe	None	Imaging Criteria	Mulltinodular	4	4	2.2	0	PVTT (vp1-3)	C	No	1.26	2.4	1	46	1.3	0.5	0.71	26	13	92	54	3403	5	A	0	No										No
Rome	R-032	M	Caucasian	Yes	Mixed	None	None	Imaging Criteria	Mulltinodular	>10	11	1.8	1	No	A	No	1.38	3.3	2.06	68	3.23	0.9	0.91	25	15	99	57	6.8	8	B	1	No										No
Rome	R-034	M	Caucasian	Yes	Viral	None	None	Histology	Mulltinodular	>10	11	2	1	PVTT (vp1-3)	C	No	1.24	3.74	0.98	213	1.19	1.23	0.9		35	58	66	12.9	5	A	0	Yes	Yes				Yes	Yes				No
Rome	R-035	M	Caucasian	Yes	Alcohol	None	None	Imaging Criteria	Mulltinodular	3	3	1.2	0	PVTT (vp1-3)	C	No	1.13	3.7	0.77	92	2.78	1.25	0.89	20	10	74	132	7	5	A	1	Yes		Yes	Yes							Yes		Y
Rome	R-036	M	Caucasian	Yes	Viral	Moderate to severe	None	Imaging Criteria	Mulltinodular	7	7	3.9	1	PVTT (vp1-3)	C	Yes	1.18	3.2	2.1	79	1.33	0.72	0.78			137	178	433	7	B	1	Yes		Yes	Yes							Yes				Y
Rome	R-037	F	Caucasian	No	Viral	None	None	Histology	Mulltinodular	6	6	7	0	No	B	No	1.11	3.1	0.9	210	5.92	1.33	0.57		17	215	41	1621	5	A	0	Yes		Yes								No
Rome	R-038	F	Caucasian	Yes	Viral	None	None	Histology	Mulltinodular	8	8	1.5	0	No	B	No	1.03	3.77	0.48	79	2.28	1.6	0.61	70	65	132	28	2.45	5	A	2	Yes	Yes	Yes				Yes				No
Rome	R-040	M	Caucasian	Yes	Viral	Moderate to severe	None	Imaging Criteria	Mulltinodular	8	8	4.2	1	No	B	Yes	1.25	3.3	1.9	73	3.69	1.16	0.86	62	42	92	190	3	11	C	0	No										Yes				Y
Rome	R-041	M	Caucasian	Yes	Viral	Moderate to severe	None	Imaging Criteria	Mulltinodular	>10	11	2.2	1	PVTT (vp1-3)	C	Yes	1.05	3.3	1.7	76	2.56	0.46	1.05	65	39	156	206	3095	8	B	2	Yes			Yes		Yes	Yes				No
Rome	R-042	M	Caucasian	No	Viral	None	None	Imaging Criteria	Mulltinodular	8	8	1.3	1	No	B	No	1.21	4.1	0.9	223	10.56	1.56	0.86	169	201	62	30	25	7	B	1	Yes	Yes									No
Rome	R-043	M	Caucasian	No		None	None	Imaging Criteria	Uninodular	1	1	5.4	0	No	B	No	1.13	4.4	2.5	214	6.59	2.34	1.3		13	99	16	292	7	B	1	No										Yes				Y
Rome	R-044	M	Caucasian	Yes	Viral	None	None	Imaging Criteria	Mulltinodular	>10	11	2.5	1	No	B	No	1.05	3.1	2.4	133	3.51	2.03	0.62	114	124	94	302	25	6	A	1	Yes	Yes				Yes					Yes			Y
Rome	R-045	M	Caucasian	Yes	Mixed	None	None	Imaging Criteria	Mulltinodular	>10	11	2	1	No	B	No	1.17	3.6	2.6	98	3.08	1.47	0.78		26	54	47	7.6	7	B	1	Yes						Yes				Yes				Y
Rome	R-048	M	Caucasian	Yes	Viral	None	None	Imaging Criteria	Mulltinodular	4	4	1.8	1	No	C	Yes	0.43	3.5	1.3	120	3.99	1.1	1	25	25	107	55	67.4	5	A	1	Yes	Yes		Yes		Yes	Yes		Yes	RT	Yes					Y
Rome	R-049	M	Caucasian	Yes	Alcohol	None	None	Imaging Criteria	Uninodular	1	1	1.3	0	No	B	Yes	1.21	4.3	1.4	83	2.8	1	0.92	29	29	87	44	1.3	5	A	0	Yes	Yes	Yes								No
Rome	R-051	M	Caucasian	Yes	Other	None	None	Imaging Criteria	Mulltinodular	6	6	8	1	No	B	No	1.06	3.9	0.7	190	2.46	2.36	0.86	48	72	66	75	6.3	5	A	2	No						Yes				No
Rome	R-052	F	Caucasian	Yes	Other	Moderate to severe	None	Imaging Criteria	2-3 Nodules	3	3	3	1	No	B	Yes	1.02	3.9	0.51	153			0.49	27	17	99	158	11	6	A	1	No										Yes					Y
Rome	R-054	F	Caucasian	Yes	Viral	None	None	Imaging Criteria	Mulltinodular	4	4	1.4	0	No	B	No	1.19	2.4	0.6	115	1.19	1.58	0.68	53	40		74	7	7	B	1	Yes		Yes				Yes				Yes					Y
Rome	R-057	M	Caucasian	Yes	Viral	None	None	Imaging Criteria	Mulltinodular	8	8	8.5	1	PVTT (vp1-3)	C	Yes	1.23	3.6	2.52	61	2.56	0.85	0.69	162	129	115	52	42	5	A	0	Yes						Yes				No
Rome	R-058	M	Caucasian	Yes	Other	None	None	Imaging Criteria	2-3 Nodules	3	3	3	1	No	B	No	1.12	3.2	0.5	100	2.73	2.72	0.62	53	51	66	73	43.5	5	A	0	Yes					Yes					No
Rome	R-059	F	Caucasian	Yes	Other	None	None	Imaging Criteria	Uninodular	1	1	2	0	No	B	Yes	1.21	3.8	2.4	85	2.24	0.89	0.95	61	32	125	106	87	6	A	1	Yes		Yes								No
Rome	R-060	M	Caucasian	Yes	Mixed	None	None	Imaging Criteria	2-3 Nodules	3	3	2.2	0	No	A	Yes	1.18	3.4	0.8	78	2.46	1.16	0.78	29	24	64	44	33	6	A	0	Yes		Yes	Yes			Yes				Yes			Y
Rome	R-061	M	Caucasian	No		None	None	Histology	2-3 Nodules	3	3	1.4	1	No	A	No	1.38	4.2	0.74	192	4.71	2.35	1.18		87	76	52	2	5	A	1	Yes	Yes									Yes					Y
Rome	R-062	M	Caucasian	Yes	Viral	None	None	Imaging Criteria	Mulltinodular	7	7	2	1	PVTT (vp1-3)	C	Yes	1.32	31	0.75	23	2.54	0.62	0.67	32	35	151	250	33	6	A	1	Yes		Yes	Yes							No
Rome	R-063	M	Caucasian	Yes	Viral	None	None	Imaging Criteria	2-3 Nodules	3	3	4	1	No	B	No	1.06	3.97	0.65	97	2.62	0.94	1.7	75	98	355	221	5	6	A	1	No										No
Rome	R-064	M	Caucasian	Yes	Mixed	None	None	Imaging Criteria	Mulltinodular	>10	11	3	1	No	B	Yes	1.27	3	4.7	145	1.63	1.45	0.65	231	254	119	86	47690	9	B	1	Yes						Yes				Yes		Y
Rome	R-065	M	Caucasian	Yes	Alcohol	None	None	Imaging Criteria	2-3 Nodules	3	3	7.5	1	PVTT (vp1-3)	C	No	1.1	3.7	0.47	276	4.91	2.37	0.99	22	20	85	201	1.21	5	A	1	Yes			Yes							No
Rome	R-066	M	Caucasian	No	Other	None	None	Histology	Mulltinodular	>10	11	4	1	No	B	No	1.04	4.1	0.3	277	6.24	2.32	0.7	19	21	45	47	109	5	A	0	Yes	Yes		Yes							Yes			Y
Rome	R-067	M	Caucasian	Yes	Mixed	None	None	Imaging Criteria	2-3 Nodules	2	2	5.5	0	No	B	Yes	1.26	3.5	2.4	75	3.8	1.19	1.1	32	20		51	9	5	A	0	No										Yes				Y
Essen	E-001	M	Caucasian	Yes	Other	None	None	Imaging Criteria	Uninodular	1	1	6.5	0	No	A	No	1.26	3.2	3.7	97	2.56	0.83	1.25	44	20	145	83	349.9	8	B	Unknown	No										Yes							Yes
Essen	E-002	M	Caucasian	Yes	Other	None	None	Histology	Mulltinodular	>10	11	15.4	1	No	B	No	1.08		0.3	190	5.69	1.7	0.98	37	10	135	61	21481.2	5	A	3	No										No
Essen	E-003	F	Other	Yes	Viral	None	None	Imaging Cirteria + AFP	Uninodular	1	1	4.6	0	No	A	No	1.05	4	0.8	115	2.46	2.55	0.73	59	50	137	220	10.1	5	A	Unknown	No										Yes		Yes	Yes
Essen	E-004	M	Caucasian	Yes	Alcohol	None	None	Imaging Criteria	Mulltinodular	>5-<=10	6	5.4	1	No	B	No	1.01	4	0.7	196	6.63	1.45		43	19	122	173	17.4	5	A	Unknown	No										No
Essen	E-005	M	Caucasian	Yes	Alcohol	None	None	Imaging Criteria	Mulltinodular	>10	11	2.2	1	No	B	No	0.98		0.7	279	4.07	1.16	1.07	245	211	114	62	36	5	A	Unknown	No										Yes							Yes
Essen	E-006	M	Caucasian	Yes	Viral	Mild	None	Histology	Mulltinodular	>10	11	1	1	No	B	No	1	3.4	0.3	182			1.55		24	173			6	A	Unknown	Yes		Yes			Yes			Yes	Prior Liver Transplantation	No
Essen	E-007	F	Caucasian	Yes	Other	None	None	Histology	Mulltinodular	>10	11	5.4	0	No	B	No	0.95	4.7	0.4	285	5.82	1.85	0.97	36	15	140	45	9708.4	5	A	Unknown	Yes	Yes									No
Essen	E-008	M	Caucasian	Yes	Mixed	None	None	Imaging Cirteria + AFP	Mulltinodular	>10	11	8.4	1	No	B	Yes	1.19	3.2	3.8	67	2.34		0.91	102	51	272	70	353.2	8	B	Unknown	No										No
Essen	E-009	M	Caucasian	Yes	Alcohol	None	None	Imaging Cirteria + AFP	Mulltinodular	5	5	2.2	1	No	B	No	0.89	4.5	0.7	166	4.64	1.66	1.33	74	100	131	199	13.5	5	A	Unknown	Yes					Yes					No
Essen	E-010	M	Other	Yes	Alcohol	Moderate to severe	None	Imaging Cirteria + AFP	Mulltinodular	>10	11	1.2	1	No	C	No	1.13		1.1	252	3.67	1.02	1.13	74	28	170	236	243.3	6	A	Unknown	No										No
Essen	E-011	F	Caucasian	Yes	Viral	None	None	Imaging Cirteria + AFP	Uninodular	1	1	3.1	0	PVTT (vp1-3)	C	Yes	1	3.9	0.7	129	2.91	1.37	0.77	115	159	92	214	3157.4	5	A	Unknown	No										Yes							Yes
Essen	E-012	M	Caucasian	Yes	Other	Mild	None	Histology	Mulltinodular	>10	11	24.7	1	No	C	Yes	1.16	4.3	1.7	444	6.25	2.48	1.15	62	47	183	86	7	5	A	Unknown	No										No
Essen	E-013	F	Caucasian	Yes	Other	None	None	Histology	Mulltinodular	>10	11	5.1	1	No	B	No	0.88	4.2	0.6	202	2.84	1.07	0.92	44	33	151	238	1.9	5	A	Unknown	Yes	Yes	Yes			Yes					Yes							Yes
Essen	E-014	M	Other	Yes	Viral	None	None	Histology	2-3 Nodules	2	2	3	0	No	A	No	1.1	4.2	1.1	115	3.13	1.53	0.98	27	25	93	22	74	5	A	Unknown	Yes	Yes									Yes
Essen	E-015	M	Caucasian	Yes	Mixed	Moderate to severe	None	Imaging Cirteria + AFP	Uninodular	1	1	3	0	No	D	No	1.3	3.1	4.5	30	2.72	0.64	1.43	83	46	161	70	10.7	10	C	Unknown	No										No
Essen	E-016	M	Caucasian	Yes	Viral	None	None	Imaging Cirteria + AFP	Mulltinodular	5	5	6.5	0	No	B	No	0.99	3.6	1.8	73	3.2	1.39	1.09	66	61	333	129	5728.7	5	A	Unknown	Yes							Yes		cTACE	Yes
Essen	E-017	M	Other	Yes	Viral	Mild	None	Imaging Criteria	2-3 Nodules	3	3	8.6	0	No	A	No	1.09	4	2.1	407	5.99		0.86	43	36	180	133	2.5	5	A	Unknown	No										Yes			Yes
Essen	E-018	M	Caucasian	Yes	Viral	Mild	None	Histology	2-3 Nodules	2	2	3.5	0	No	A	No	1.04	3.4	1.6	128			0.77	273	99	115	166	1552.2	6	A	Unknown	Yes		Yes					Yes		cTACE	No
Essen	E-019	M	Caucasian	Yes	Mixed	Mild	Grade I-II	Imaging Criteria	Uninodular	1	1	2.1	0	No	B	No	1.3		2.9	72	4.24	1.02	1.82	56	34	220	22	28	10	C	Unknown	Yes					Yes					No
Essen	E-020	M	Caucasian	Yes	Viral	None	None	Imaging Criteria	2-3 Nodules	3	3	5.5	1	PVTT (vp1-3)	C	No	1.18	3	3.4	42			0.85	195	119	119	42		8	B	Unknown	No										No
Essen	E-021	M	Caucasian	Yes	Viral	Mild	None	Histology	2-3 Nodules	3	3	4.1	1	No	B	No	1.07	3.6	0.9	93	3.85	0.61	0.94	87	94	118	504	53.5	5	A	Unknown	Yes					Yes		Yes		cTACE	No
Essen	E-022	M	Caucasian	Yes	Viral	Moderate to severe	Grade I-II	Imaging Criteria	Mulltinodular	>10	11	8.1	1	No	D	No	1.16		1.9	124			1.44	38	26	147	98		10	C	Unknown	No										No
Essen	E-023	M	Caucasian	Yes	Viral	None	None	Imaging Criteria	Mulltinodular	5	5	9.1	0	No	B	No	1.33	3.6	2.7	120	2.93	1.3	1.02	160	151	117	40	6805.1	6	B	Unknown	No										No
Essen	E-024	F	Caucasian	Yes	Alcohol	Mild	None	Imaging Criteria	2-3 Nodules	3	3	4.1	0	No	A	No	1.03	3.8	2.1	142	3.83	1.01	1.8	32	19	167	136	31.3	6	A	1	No										Yes							Yes
Essen	E-025	M	Caucasian	Yes	Alcohol	Moderate to severe	None	Histology	Mulltinodular	>10	11	21.1	1	PVTT (vp1-3)	C	No	1.31	4.2	0.7	737	4.67	1.14	0.86	115	51	71	545	153870	6	A	Unknown	No										No
Essen	E-026	M	Caucasian	Yes	Alcohol	None	None	Imaging Criteria	2-3 Nodules	3	3	3.6	1	No	B	No	1.07	3	1.7	112	2.67	1.52	1.28	95	49	161	114	24.9	6	A	Unknown	No										No
Essen	E-027	M	Caucasian	Yes	Other	Mild	None	Imaging Criteria	Uninodular	1	1	4.2	0	No	A	No	1.17	3.9	1.2	83	4.03	0.72	1.17	52	42	95	56		5	A	Unknown	Yes					Yes					No
Essen	E-028	M	Caucasian	Yes	Alcohol	Mild	None	Histology	Uninodular	1	1	11.2	0	PVTT (vp1-3) + HVTT (vv2)	C	No	1.28	3.6	3.9	97			0.98	41	17	118	148		8	B	Unknown	No										No
Berlin	B-001	M	Caucasian	Yes	Viral	Moderate to severe	None	Imaging Cirteria + AFP	Mulltinodular	8	8	3	1	No	D	No	1.75	2.49	2.28	94	3.86	0.99	0.99	108	53	125	68		11	C	0	Yes			Yes						No	No	No	No	No	No	No	No	No
Berlin	B-002	M	Caucasian	No	Other	None	None	Histology	Uninodular	1	1	4	0	PVTT (vp1-3)	C	No	1.04	4.02	0.67	94	2.38	2.18	2.18	51	19	60	64		5	A	0	No									No	No	No	No	No	No	No	No	No
Berlin	B-003	F	Caucasian	Yes	Alcohol	Moderate to severe	None	Histology	2-3 Nodules	2	2	3	1	No	C	No	1.23	3.39	0.61	128				47	29	256	142		8	B	1	No									No	Yes	No	Yes	No	No	No	No	No
Berlin	B-004	M	Caucasian	Yes		None	None	Imaging Cirteria + AFP	Mulltinodular	6	6	5.5	0	No	B	No	0.98	4.3	0.53	317				36	41	89	98		5	A	0	No									No	Yes	No	Yes	No	No	No	No	No
Berlin	B-005	F	Caucasian	No	Viral	None	None	Histology	2-3 Nodules	2	2	6	0	No	B	No	1.05	4.01	0.67	118	2.58	1.03	1.03	234	147	229	59		5	A	0	No									No	Yes	No	Yes	No	No	No	No	No
Berlin	B-006	M	Caucasian	Yes	Alcohol	Mild	None	Imaging Criteria	Mulltinodular	5	5	13	1	No	C	Yes	1.32	3.57	0.82	209	2.97	1.54	1.54	97	49	134	445		6	A	1	No									No	No	No	No	No	No	No	No	No
Berlin	B-007	F	Caucasian	Yes	Viral	None	None	Imaging Cirteria + AFP	Mulltinodular	10	10	0.8	1	No	B	No	1.29	2.94	1.11	83				61	29	143	74		6	A	0	Yes		Yes							No	No	No	No	No	No	No	No	No
Berlin	B-008	M	Caucasian	No		None	None	Histology	2-3 Nodules	3	3	16.5	1	No	B	No	1.04	3.45	0.2	371	5.43	5.43	5.43	37	27	118	102		6	A	0	No									No	No	No	No	No	No	No	No	No
Berlin	B-009	M	Caucasian	Yes	Alcohol	Mild	None	Imaging Cirteria + AFP	2-3 Nodules	2	2	7.1	1	No	C	Yes	1.05	4.2	0.56	121	2.54			45	40	192	239		6	A	2	No									No	Yes	No	No	No	No	No	No	Yes
Berlin	B-010	M	Caucasian	Yes	Alcohol	None	None	Imaging Cirteria + AFP	Uninodular	1	1	6	0	No	B	No	1.09	4.12	0.66	119	3.7	2.23	2.23	34	23	96	224		5	A	0	No									No	Yes	No	No	No	No	No	No	Yes
Berlin	B-011	M	Caucasian	Yes	Alcohol	None	None	Imaging Criteria	Mulltinodular	>10	11	2.6	1	No	C	No	1.21	3.66	0.69	158	5.06	1.85	1.85	32	17	88	50		5	A	2	No									No	No	No	No	No	No	No	No	No
Berlin	B-012	F	Caucasian	Yes	Mixed	Moderate to severe	None	Imaging Criteria	2-3 Nodules	3	3	4.5	1	No	B	No	1.24	3.5	1.11	180				36	24	172	192		8	B	0	No									No	No	No	No	No	No	No	No	No
Berlin	B-013	M	Caucasian	Yes	Viral	Moderate to severe	None	Histology	Mulltinodular	9	9	2.6	1	No	B	No	1.25	3.06	1.86	151	4.74	1.22	1.22	88	46	226	215		8	B	0	No									No	No	No	No	No	No	No	No	No
Berlin	B-014	M	Caucasian			None	None	Imaging Cirteria + AFP	Uninodular	1	1	20	0	No	B	No	1.22	2.8	0.83	149	1.78			249	87	1016	1792		6	A	0	No									No	No	No	No	No	No	No	No	No
Berlin	B-015	M	Caucasian	Yes	Alcohol	Moderate to severe	None	Histology	Mulltinodular	6	6	2.8	0	No	B	No	1.34	2.88	0.52	193				51	21	94	113		8	B	0	No									No	No	No	No	No	No	No	No	No
Berlin	B-016	M	Caucasian	Yes	Alcohol	None	None	Imaging Criteria	Mulltinodular	6	6	6.5	1	No	B	No	1.16	4.73	0.48	233	4.78	1.15	1.15	31	40	69	351		5	A	0	No									No	No	No	No	No	No	No	No	No
Berlin	B-017	F	Caucasian			None	None	Imaging Cirteria + AFP	Mulltinodular	5	5	11	0	No	B	No	1.06	3.9	3.16	340				324	115	524	2268		6	A	0	No									No	No	No	No	No	No	No	No	No
Berlin	B-018	M	Caucasian	No		None	None	Histology	Uninodular	1	1	5.1	0	No	B	No	1.18	4.29	0.39	167	5.24	1.18	1.18	39	36	85	109		5	A	0	No									No	No	No	No	No	No	No	No	No
Berlin	B-019	M	Caucasian	Yes	Alcohol	Moderate to severe	None	Imaging Cirteria + AFP	Mulltinodular	>10	11	9	1	No	B	No	1.42	3.56	1.78	82	2.39	0.41	0.41	40	21	200	166		7	B	0	No									No	No	No	No	No	No	No	No	No
Berlin	B-020	M	Caucasian	Yes	Viral	None	None	Imaging Criteria	Mulltinodular	>10	11	8	1	No	B	No	1.13	3.94	1	54				200	255	222	466		5	A	0	No									No	Yes	No	No	No	Yes	No	Yes	No
Berlin	B-021	M	Caucasian	Yes	Alcohol	Mild	None	Histology	Mulltinodular	>10	11	6.4	1	No	B	No	1.05	2.7	1.19	256	5.82			95	62	273	991		8	B	0	Yes						Yes			No	No	No	No	No	No	No	No	No
Berlin	B-022	M	Caucasian	Yes		None	None	Imaging Cirteria + AFP	2-3 Nodules	2	2	17	1	No	B	No	1.14	3.83	0.84	101				86	27	113	315		5	A	0	No									No	No	No	No	No	No	No	No	No
Berlin	B-023	M	Caucasian	Yes		None	None	Histology	Mulltinodular	5	5	10.5	1	No	C	Yes	1.16	4.1	1.35	146				39	18	90	43		5	A	1	Yes	Yes								No	No	No	No	No	No	No	No	No
Berlin	B-024	M	Caucasian	Yes	Alcohol	Mild	None	Imaging Cirteria + AFP	2-3 Nodules	2	2	14.5	1	PVTT (vp1-3)	C	No	1.24	3.77	0.74	166				46	33	135	252		6	A	0	No									No	Yes	No	No	No	No	Yes	No	No
Berlin	B-025	M	Caucasian	Yes	Alcohol	Moderate to severe	None	Imaging Criteria	Mulltinodular	>10	11	3.8	1	No	C	No	1.36	3.11	0.89	185	5.42	0.63	0.63	31	14	214	103		8	B	1	No									No	No	No	No	No	No	No	No	No
Berlin	B-026	M	Caucasian	Yes	Alcohol	None	None	Histology	Mulltinodular	5	5	4.2	1	No	B	No	1.04	4.38	0.89	144				35	37	79	395		5	A	0	Yes	Yes								No	Yes	No	No	No	No	Yes	No	No
Berlin	B-027	F	Caucasian	Yes		None	None	Imaging Criteria	Mulltinodular	5	5	8.5	0	No	B	No	1.05	4.23	0.91	207	5.13	1.9	1.9	86	60	113	198		5	A	0	No									No	No	No	No	No	No	No	No	No
Berlin	B-028	M	Caucasian	Yes	Alcohol	None	None	Imaging Cirteria + AFP	Mulltinodular	6	6	5.3	0	No	B	No	1.06	3.91	0.44	146	3.24	1.37	1.37	63	35	249	289		5	A	0	No									No	Yes	No	No	No	No	No	Yes	No
Berlin	B-029	M	Caucasian	Yes		Mild	None	Histology	Mulltinodular	4	4	1.9	0	No	B	No	1.15	3.82	0.93	119	4.64	1.36	1.36	66	38	300	633		6	A	0	Yes	Yes	Yes							No	No	No	No	No	No	No	No	No
Berlin	B-030	F	Caucasian	Yes		None	None	Imaging Criteria	2-3 Nodules	2	2	5.3	1	No	B	No	1.25	2.97	1.44	61	2.47	0.88	0.88	68	32	157	108		6	A	0	No									No	No	No	No	No	No	No	No	No
Berlin	B-031	F	Caucasian	Yes	Other	None	None	Imaging Criteria	2-3 Nodules	2	2	6.1	0	No	B	No	1.15	3.75	1.27	181	3.39	1.34	1.34	112	50	194	311		5	A	0	No									No	No	No	No	No	No	No	No	No
Berlin	B-032	M	Caucasian	Yes	Alcohol	None	None	Imaging Cirteria + AFP	Mulltinodular	8	8	2.5	1	No	B	No	1.22	2.8	1.29	102	3.38	0.9	0.9	57	29	203	93		6	A	0	No									No	Yes	No	No	No	No	Yes	No	No
Berlin	B-033	M	Caucasian	Yes	Alcohol	Mild	None	Imaging Cirteria + AFP	Uninodular	1	1	6.6	0	No	B	No	1.14	4.42	0.8	118	2.89	0.83	0.83	71	37	126	631		6	A	0	No									No	No	No	No	No	No	No	No	No
Berlin	B-034	M	Caucasian	Yes		None	None	Histology	2-3 Nodules	3	3	4.5	1	No	B	No	1.22	3.91	0.59	165	2.67	1.47	1.47	44	44	157	313		5	A	0	No									No	No	No	No	No	No	No	No	No
Berlin	B-035	M	Caucasian	Yes	Alcohol	None	None	Imaging Criteria	Mulltinodular	>10	11	3	1	No	B	No	1.09	4.11	0.55	323	3.22	1.05	1.05	75	96	121	372		5	A	0	No									No	Yes	No	No	No	No	Yes	No	No
Berlin	B-036	M	Caucasian	Yes	Alcohol	None	None	Imaging Criteria	Mulltinodular	10	10	7.5	1	No	B	No	1	4.84	0.55	179	7.97	1.62	1.62	38	38	113	185		5	A	0	No									No	Yes	No	No	No	Yes	No	No	No
Berlin	B-037	F	Caucasian	Yes	Alcohol	None	None	Imaging Cirteria + AFP	Mulltinodular	>10	11	3	0	PVTT (vp1-3)	C	Yes	1.16	3.62	1.32	151				579	68	168	164		5	A	0	No									No	No	No	No	No	No	No	No	No
																																No
																																No
																																No
																																No
																																No
																																No
																																No
																																No
																																No
																																No
																																No
																																No
																																No
																																No
																																No
																																No
																																No
																																No
																																No
																																No
																																No
																																No
																																No
																																No
																																No
																																No
																																No
																																No
																																No
																																No
																																No
																																No
																																No
																																No
																																No
																																No
																																No
																																No
																																No
																																No
																																No
																																No
																																No
																																No
																																No
																																No
																																No
																																No
																																No
																																No
																																No
																																No
																																No
																																No
																																No
																																No
																																No
																																No
																																No
																																No
																																No
																																No
																																No
																																No
																																No
																																No
																																No
																																No
																																No
																																No
																																No
																																No
																																No
																																No
																																No
																																No
																																No
																																No
																																No
																																No
																																No
																																No
																																No
																																No
																																No
																																No
																																No
																																No
																																No
																																No
																																No
																																No
																																No
																																No
																																No
																																No
																																No
																																No
[truncated: 12 more columns]

## Sheet: TACE & Lab Data
													Labs
		TACE procedure							Safety				Laboratory values before TACE												Laboratory values after TACE
Patient	Date	Cytotoxic agent	Dose of cytotoxic agent	DSM dose	Intended dose administered?	Lipiodol added?	Dose Lipiodol [ml]	Embolisation pattern	Major clinicasl complications (no value=no)	Specify	Minor clinical complications (no value=no)	Specify	Thrombocytes	Neutrophiles	Neutrophiles [%]	Lymphocytes	Lymphocytes [%]	INR	Krea	AST	ALT	AP	GGT	Bilirubin	Thrombocytes	Neutrophiles	Neutrophiles [%]	Lymphocytes	Lymphocytes [%]	INR	Krea	AST	ALT	AP	GGT	Bilirubin
B-001	2015-03-16	Doxorubicin	50	180	Yes	No		Lobar	No		No		94	3.86	47.4	0.99	13.8	1.75	0.79	108	53	125	68	2.28	93					1.93	1.57	96	63	134	75	4.51
B-001	2015-03-26	Doxorubicin	50	180	Yes	No		Lobar	No		No		112					1.67	0.85	60	50	118	87	2.27	85					1.92	0.92	95	50	94	84	3.29
B-001	2015-05-06	Doxorubicin	50	210	Yes	No		Lobar	No		No		125					1.9	0.79	80	53	119	76	2.34	105					1.85	0.88	115	63	145	91	4.8
B-001	2015-05-18	Doxorubicin	50	270	Yes	No		Lobar	No		No		99					1.97	0.59	288	261	145	91	2.43	105					2.01	0.92	265	263	138	91	5.48
B-002	2012-09-06	Doxorubicin	50	240	Yes	No		Selective	No		No		94	2.38	46.4	2.18	42.6	1.04	1.03	51	19	60	64	0.67	70					1.22	1	341	105	102	90	1.39
B-002	2012-10-16	Doxorubicin	40	190	No	No		Selective	No		No		97	2.46	48.0	1.9	37.1	1.18	0.78	35	11	88	105	1.04	86					1.16	0.8	126	28	76	90	1.16
B-002	2012-11-22	Doxorubicin	45	160	No	No		Lobar	No		No		93	2.2	49.5	1.62	36.5	1.13	0.63	43	12	122	183	0.88	99	2.06	50.7	1.53	37.7	1.15	1.07	61	14	100	168	0.9
B-003	2012-07-10	Doxorubicin	50	180	Yes	Yes	0.5	Lobar	No		No		128					1.23	0.8	47	29	256	142	0.61	126					1.29	0.81	58	27	208	136	1.17
B-003	2012-08-09	Doxorubicin	50	240	Yes	Yes	1.5	Lobar	No		No		108	3.87	56.3	1.74	25.3	1.23	0.93	45	27	189	107	0.65	99					1.24	1.34	51	30	197	122	1.27
B-003	2012-09-06	Doxorubicin	50	360	Yes	No		Lobar	No		No		134	3.88	50.3	2.16	28	1.22	1.09	43	25	197	95	0.46	100	3.89	53.6	1.75	24.1	1.24	0.95	48	25	213	80	0.66
B-004	2009-08-19	Epirubicin	50	180	Yes	No		Lobar	No		No		317					0.98	0.9	36	41	89	98	0.53	297					0.95	0.9	32	37	90	126	0.44
B-004	2009-09-16	Epirubicin	50	180	Yes	Yes	4	Lobar	No		No		325	5.02	53.5		39.6	0.95	0.8	32	37	90	126	0.44	240					1.06	0.8	79	73	106	202	1.27
B-004	2009-10-15	Epirubicin	50	180	Yes	Yes	3.5	Lobar	No		No		267	5.68	58.6		31.3	0.96	0.7	26	25	81	106	0.38	269					1	0.8	22	31	82	107	0.4
B-004	2009-11-17	Epirubicin	50	210	Yes	Yes	3.23	Lobar	No		No		269	4.97	54.6		33.2	1	0.8	22	31	82	107	0.4	264					0.97	0.8	99	93	88	126	0.43
B-004	2009-12-17	Epirubicin	50	210	Yes	Yes	4	Lobar	No		No		286	5.47	58.8		29.5	0.97	0.7	31	34	88	128	0.43	269					0.91	0.8	108	105	104	172	0.55
B-004	2010-01-21	Epirubicin	50	210	Yes	Yes	5	Lobar	No		No		269	5.57	58.2		30.8	0.91	0.8	35	39	97	153	0.4	304					0.9	0.7	107	42	87	119	0.64
B-004	2010-02-23	Epirubicin	50	210	Yes	Yes	3.8	Lobar	No		No		304	4.79	59.6		29.1	0.9	0.7	32	42	87	119	0.64	278					0.93	0.8	29	80	90	124	0.54
B-004	2010-03-23	Epirubicin	50	210	Yes	Yes	3	Lobar	No		No		278	4.39	55.9		32.6	0.99	0.9	29	34	95	134	0.35	431					0.94	0.8	78	48	139	212	0.44
B-004	2010-05-18	Epirubicin	50	210	Yes	Yes	0.7	Lobar	No		No		331	4.7	61.5		28.1	0.89	0.8	37	41	121	207	0.49	295					0.92	0.8	39	46	129	193	0.39
B-004	2010-07-13	Epirubicin	50	180	Yes	Yes	2.5	Lobar	No		No		326	4.78	57.2		31.2	0.92	0.9	32	36	129	268	0.54	281					0.97	0.8	44
B-004	2012-06-21	Epirubicin	50	240	Yes	No		Selective	No		No		283	5.1	58.8	2.68	30.9	1.01	0.82	94	154	240	1061	0.66	274					1.02	0.74	48	57	178	517	0.89
B-004	2012-07-17	Epirubicin	37.5	135	No	No		Selective	No		No		304	4.97	61.3	2.28	28.1	1.01	0.88	48	57	178	517	0.35	233	5.2	61.7	2.34	27.8	1.02	0.83	31	40	147	340	0.58
B-005	2013-03-05	Doxorubicin	50	240	Yes	No		Bilobar	No		No		118	2.58	65.9	1.03	26.3	1.05	0.61	234	147	229	59	0.67	108					1.1	0.67	709	126	471	56	1.26
B-005	2013-04-04	Doxorubicin	50	300	Yes	No		Lobar	No		No		119	3.34	69.3	1.05	21.8	1.07	0.65	225	134	150	67	0.71	105					1.11	0.58	378	129	142	58	1.02
B-005	2013-05-07	Doxorubicin	50	390	Yes	No		Lobar	No		No		117	3.39	70.9	0.94	19.7	1.08	0.59	245	171	138	93	0.58	112						0.71	400	187	125	89	1.22
B-006	2015-05-19	Doxorubicin	50	450	Yes	Yes	10	Bilobar	No		No		209	2.97	57.5	1.54	29.8	1.32	1.11	97	49	134	445	0.82	131					1.38	1.06	271	107	139	485	1.36
B-006	2015-06-09	Doxorubicin	80	450	Yes	Yes	7.5	Bilobar	No		No		182	2.33	58.6	0.99	24.9	1.38	1.47	99	65	159	555	2.06	156					1.41	1.28	149	77	162	553	2.34
B-006	2015-07-01	Doxorubicin	100	450	Yes	Yes	5.5	Bilobar	No		No		212	3.1	59.8	1.1	21.2	1.38	1.86	128	92	214	654	2.01	174					1.51	1.36	141	82	177	587	2.15
B-007	2014-08-19	Doxorubicin	50	180	Yes	No		Bilobar	No		No		83		67.7		20.2	1.29	1.09	61	29	143	74	1.11	66					1.39	0.94	58	27	88	62	1.61
B-007	2014-09-16	Doxorubicin	50	180	Yes	No		Bilobar	No		No
B-007	2014-10-16	Doxorubicin	50	180	Yes	No		Bilobar	No		No
B-008	2012-10-30	Doxorubicin	50	450	Yes	Yes	1.5	Lobar	No		No		371	5.43	68.5	5.43	20.8	1.04	1.09	37	27	118	102	0.2	340					1.09	1.27	75	53	135	129	0.62
B-008	2012-11-22	Doxorubicin	50	450	Yes	No		Lobar	No		No		346	4.66	74.6	0.99	15.9	1.05	1.08	35	28	157	141	0.39	336					0.98	1.09	30	25	135	139	0.46
B-008	2013-01-03	Doxorubicin	50	450	Yes	Yes	10	Lobar	No		No		368	5.22	71.8	1.25	17.2	0.98	1.03	39	25	218	240	0.49	355					1.06	1.09	59	25	192	239	0.57
B-009	2010-06-29	Epirubicin	50	180	Yes	Yes	1.5	Lobar	No		No		121	2.54	70.9		21.2	1.05	1.2	45	40	192	239	0.56	120					1.12	1	40	24	259	369	0.74
B-009	2010-07-27	Epirubicin	50	180	Yes	Yes	1	Lobar	No		No		161	3.51	75.8		14.5	1.17	1	40	24	259	369	0.49	136					1.14	0.9	106	35	272	378	0.74
B-009	2010-08-24	Epirubicin	50	180	Yes	No		Lobar	Questionable	Duodenal ulcer with microperforation 7 days after TACE, possibly related to the TACE procedure	No		169	3.54	76.2		13.1	1.14	0.9	43	28	313	458	0.49	149					1.23	1.1	73	27	295	433	0.54
B-010	2014-06-25	Doxorubicin	50	345	Yes	No		Lobar	No		No		119	3.7	53.8	2.23	32.4	1.09	1.14	34	23	96	224	0.66	71					1.25	1.2	126	50	92	223	1.52
B-010	2014-07-23	Doxorubicin	50	300	Yes	No		Lobar	No		No		109	3.51	58.3	1.81	30.1	1.13	1	34	21	129	257	0.56	88					1.15	1.07	66	27	121	335	1.34
B-010	2014-08-27	Doxorubicin	50	300	Yes	No		Lobar	No		No		88	3.03	61.7	1.33	27.1	1.14	1.04	38	24	96	322	0.81	75					1.18	1.06	45	25	91	333	1.24
B-010	2014-10-28	Doxorubicin	50	300	Yes	No		Lobar	No		No		116	3.85	60.9	1.66	26.03	1.2	1.18	53	24	95	403	1.04	64					1.12	1.02	73	34	91	339	1.55
B-010	2014-11-24	Doxorubicin	50	300	Yes	No		Lobar	No		No		72	3.01	57.1	1.57	29.7	1.12	1.06	42	25	101	387	1.04	64	3.58	60.4	1.41	23.8	1.15	1.04	46	23	91	354	1.55
B-011	2014-11-04	Doxorubicin	50	210	Yes	No		Bilobar	No		No		158	5.06	61.2	1.85	22.4	1.21	1.41	32	17	88	50	0.69	156					1.23	1.28	23	14	90	45	0.74
B-011	2014-12-02	Doxorubicin	50	450	Yes	No		Bilobar	No		No		167	4.76	59.3	1.66	20.7	1.2	1.76	23	12	112	45	0.67	156					1.26	1.28	29	14	85	48	0.91
B-011	2015-01-06	Doxorubicin	50	450	Yes	No		Bilobar	No		No		130	5.09	65.7	1.4	18.01	1.33	1.38	25	18	125	61	0.86	132					1.41	1.29	39	19	75	57	1.13
B-011	2015-04-15	Doxorubicin	50	450	Yes	Yes	2.5	Bilobar	No		No		148	5.15	62.3	1.76	21.3	1.34	1.19	38	25	139	46	1.25	164					1.31	0.97	104	38	43	90	1.33
B-012	2009-11-24	Doxorubicin	50		Yes	No		Selective	No		No		180					1.24	1	36	24	172	192	1.11	195					1.24	0.7	54	23	139	87	0.59
B-012	2010-01-07	Doxorubicin	50	150	Yes	Yes	3	Bilobar	No		No
B-012	2010-02-04	Doxorubicin	50	210	Yes	Yes	1.5	Bilobar	No		No
B-012	2010-03-11	Doxorubicin	50	180	Yes	No		Lobar	No		No
B-013	2015-02-12	Doxorubicin	50	450	Yes	Yes	4.5	Bilobar	No		No		151	4.74	71.9	1.22	18.5	1.25	1.3	88	46	226	215	1.86	107					1.44	1.28	131	65	170	194	3.16
B-013	2015-03-11	Doxorubicin	50	450	Yes	No		Bilobar	No		No		162					1.42	1.84	53	30	188	202	1.77	127					1.39	1.52	145	32	180	121	2.87
B-013	2015-04-08	Doxorubicin	50	300	Yes	No		Bilobar	No		No		380	10.68	78	1.54	11.2	1.53	2.08	145	32	180	121	2.64	161	12.89	81.4	1.3	8.2	1.57	2.04	60	30	171	118	3.54
B-014	2010-02-04	Doxorubicin	50	360	Yes	Yes	10	Lobar	No		No		149	1.78	51.7		33.1	1.22	0.9	249	87	1016	1792	0.83	172					1.04	1	302	92	1126	1955	1.24
B-014	2010-03-02	Doxorubicin	50	450	Yes	Yes	10	Selective	No		No		247					1.01	0.7	240	85	625	1441	0.72	232					1.05	0.8	262	85	678	1587	1.58
B-014	2010-04-06	Doxorubicin	50	450	Yes	Yes	10	Bilobar	No		No		339					0.95	0.7	185	47	477	862	0.72	216					1.02	0.8	326	69	420	832	1.1
B-014	2010-05-04	Doxorubicin	50	450	Yes	Yes	10	Bilobar	No		No		289					1.02	0.6	91	32	375	641	0.33	266					0.98	0.5	122	36	323	615	0.31
B-014	2010-06-15	Doxorubicin	50	450	Yes	Yes	10	Bilobar	No		No		266					0.98	0.5	122	36	323	615	0.31	235					1	0.7	181	39	341	641	0.47
B-014	2010-07-13	Doxorubicin	50	450	Yes	Yes	10	Lobar	No		No		256					1	0.6	106	29	341	641	0.27	200					1.06	0.6	126	32	395	649	0.8
B-014	2010-08-17	Doxorubicin	50	450	Yes	Yes	10	Lobar	No		No		273					0.96	0.7	126	32	395	649	0.29	280					1.04	0.8	99	27	406	552	0.27
B-014	2010-09-15	Doxorubicin	50	450	Yes	No			No		No		297					1.04	0.5	99	27	406	552	0.27	273					1.03	0.7	176	27	449	449	0.65
B-014	2010-11-02	Doxorubicin	50	450	Yes	Yes	8	Bilobar	No		No		254					1.03	0.6	155	31	498	928	0.37	301					1.07	0.7	161	36	888	1183	0.69
B-014	2010-12-16	Doxorubicin	50	450	Yes	Yes	8	Bilobar	No		No		241					1.03	0.6	161	36	888	1183	0.46	274					1.1	0.6	296	51	2154	2448	3.65
B-014	2011-02-03	Doxorubicin	50	450	Yes	Yes	4.2	Bilobar	No		No		192					1.1	0.7	296	51	2154	2448	3.65	197					1.21	0.8	373	56	2357	2595	18.69
B-015	2011-08-16	Doxorubicin	50	180	Yes	Yes	3	Lobar	No		No		193					1.34	0.89	51	21	94	113	0.52	179					1.4	1.03	32	16	100	112	0.67
B-015	2011-09-15	Doxorubicin	50	390	Yes	Yes	2	Lobar	No		No		146					1.43	1.03	32	16	100	112	0.67	207					1.43	0.96	44	19	95	112	0.97
B-015	2011-10-18	Doxorubicin	50	450	Yes	No		Lobar	No		No		210					1.33	0.87	32	16	121	105	0.54	136					1.32	1.04	85	31	92	90	0.78
B-015	2011-11-22	Doxorubicin	50	450	Yes	No		Lobar	No		No		154					1.32	0.88	29	14	119	111	0.53	131					1.3	1	97	32	87	99	0.75
B-015	2012-01-05	Doxorubicin	50	450	Yes	No		Lobar	No		No		157					1.3	1.09	30	14	121	131	0.73	129					1.49	1.7	111	43	98	121	0.67
B-015	2012-02-09	Doxorubicin	50	450	Yes	No		Lobar	No		No		164					1.4	0.82	37	21	119	131	0.6
B-015	2012-10-30	Doxorubicin	50	450	Yes	No		Lobar	No		No		172	3.83	57.5	1.59	23.9	1.27	0.94	41	20	113	222	0.46	151					1.31	1.13	91	44	103	186	0.56
B-015	2012-12-13	Doxorubicin	50	450	Yes	No		Bilobar	No		No		197	7	72.9	1.51	15.7	1.16	0.9	27	24	122	285	1.34	180					1.31	1.27	37	26	85	237	1.02
B-015	2013-01-31	Doxorubicin	50	450	Yes	No		Lobar	No		No		177	7.41	88.8	0.51	6.1	1.12	1.21	37	51	116	331	0.5	231					1.14	1.37	76	76		350	1.17
B-016	2015-09-03	Doxorubicin	50	300	Yes	No		Bilobar	No		No		233	4.78	71.5	1.15	17.2	1.16	0.96	31	40	69	351	0.48	176					1.16	1.14	52	48	70	297	1.02
B-016	2015-10-01	Doxorubicin	50	450	Yes	No		Bilobar	No		No		231	7.09	76.8	1.03	11.1	1.13	1.07	29	37	89	386	0.3	207					1.15	1.29	89	72	100	439	0.79
B-016	2015-11-03	Doxorubicin	50	450	Yes	Yes	2.5	Bilobar	No		No		214	6.11	79.1	0.75	9.7	1.08	1.26	30	47	91	597	0.28	164					1.28	1.12	124	153	116	560	0.79
B-016	2016-01-07	Doxorubicin	50	450	Yes	No		Lobar	No		No		183	6.04	75.4	1.14	14.2	1.13	1.37	52	49	97	504	0.45	198					1.16	1.34	82	81	103	532	1.07
B-016	2016-02-04	Doxorubicin	50	450	Yes	No		Bilobar	No		No		289	6.65	76.5	1.09	12.5	1.1	1.33	33	31	121	360	0.33	220					1.15	1.35	175	105	119	377	0.74
B-016	2016-03-03	Doxorubicin	50	450	Yes	No		Bilobar	No		No		250	6.03	72.3	1.14	13.7	1.16	1.19	34	27	106	318	0.25	306					1.08	1.16	79	49	128	367	0.83
B-016	2016-11-14	Doxorubicin	50	360	Yes	No		Bilobar	No		No		105	4.27	68.5	1.12	17.9	1.14	1.41	25	21	79	205	0.26	56					1.22	1.25	87	64	81	209	0.51
B-016	2017-01-03	Doxorubicin	50	450	Yes	No		Bilobar	No		No		93	3.9	71.3	0.9	16.5	1.16	1.33	32	23	81	246	0.34	99					1.29	1.12	38	32	83	244	0.65
B-017	2010-07-15	Epirubicin	50	210	Yes	Yes	3.5	Selective	No		No		340					1.06	1.1	324	115	524	2268	3.16	155					1.24	1.4	142	240	475	997	9.5
B-017	2010-08-12	Epirubicin	50	210	Yes	Yes	2.3	Selective	No		No		420					0.99	1	41	20	193	405	1.47	400					1.01	1	654	176	240	445	1.81
B-017	2010-09-10	Epirubicin	50	240	Yes	Yes	2.6	Lobar	No		No		365					1.01	0.9	33	15	107	170	0.67	267					1.19	1.1	191	60	130	198	0.82
B-017	2010-10-13	Epirubicin	50	240	Yes	No		Lobar	No		No		293					1.19	1.1	34	17	120	132	0.53	251					1.13	1.2	334	99	210	163	0.43
B-017	2010-11-26	Epirubicin	50	300	Yes	Yes	2	Bilobar	No		No		268					1.13	0.9	52	21	122	232	0.43	199					1.09	0.9	297	192	283	315	1.71
B-017	2011-01-04	Epirubicin	50	300	Yes	Yes	3.5	Bilobar	No		No		268					1.09	0.9	63	23	137	262	0.45	234					1.19	0.6	207	47	219	342	1.1
B-017	2011-02-17	Epirubicin	50	300	Yes	Yes	5	Bilobar	No		No		319					1.12	0.8	185	48	157	757	1.07	300					1.17	1.1	221	76	219	740	3.85
B-017	2011-03-31	Epirubicin	50	300	Yes	Yes	4	Bilobar	No		No		244					1.23	1	261	41	191	681	1.04	143					1.33	1.2	838	127	460	753	3.47
B-018	2013-05-07	Doxorubicin	50	270	Yes	Yes	3.5	Selective	No		No		167	5.24	73.3	1.18	16.5	1.18	1.7	39	36	85	109	0.39	193					1.12	1.46	136	126	78	113	0.72
B-018	2013-06-04	Doxorubicin	50	180	Yes	Yes	1	Selective	No		No
B-018	2013-07-16	Doxorubicin	50	150	Yes	No		Selective	No		No
B-019	2014-06-02	Doxorubicin	50	300	Yes	Yes	5	Lobar	No		No		82	2.39	76.4	0.41	13.1	1.42	0.88	40	21	200	166	1.78	80					1.48	0.85	78	24	197	180	3.45
B-019	2014-07-01	Doxorubicin	50	450	Yes	No		Lobar	No		No		98	1.49	68.6	0.37	17.1	1.42	0.67	45	18	227	177	1.99	85	3.03	82	0.24	6.5	1.52	0.82	64	24	217	162	3.38
B-019	2014-08-05	Doxorubicin	50	450	Yes	Yes	5	Lobar	No		No		71	2.22	80.1	0.28	10.1	1.43	0.69	47	22	213	187	1.58	72						0.87	177	57	231	193	4.32
B-019	2014-11-04	Doxorubicin	50	450	Yes	Yes	10	Lobar	No		No		101	2	79.4	0.26	10.3	1.39	0.64	47	23	223	172	2.19	110					1.62	0.75	85	30	235	178	3.15
B-020	2015-09-02	Doxorubicin	50	450	Yes	Yes	5.5	Selective	No		No		54					1.13	0.78	200	255	222	466	1	42					1.14	0.68	272	257	179	421	0.93
B-020	2015-10-02	Doxorubicin	50	450	Yes	No		Selective	No		No
B-020	2015-11-03	Doxorubicin	50	450	Yes	No		Bilobar	No		No
B-020	2016-01-19	Doxorubicin	50	450	Yes	Yes	8	Selective	No		No
B-020	2016-02-18	Doxorubicin	50	450	Yes	Yes	4	Bilobar	No		No
B-021	2010-01-28	Doxorubicin	50	180	Yes	Yes	4	Bilobar	No		No		256	5.82	66.6		16.9	1.05	0.9	95	62	273	991	1.19	182					1.2	0.9	161	67	238	798	2.59
B-021	2010-02-23	Doxorubicin	50	240	Yes	Yes	4	Bilobar	No		No		174	5.57	69.6		15.5	1	0.9	75	42	295	1042	0.81	153					1.3	0.8	132	52	267	976	1.54
B-021	2010-03-23	Doxorubicin	50	240	Yes	Yes	4	Bilobar	No		No		150	3.38	60.4		23.6	1.3	1	58	35	298	980	0.84	175					1.01	0.8	66	37	288	990	1.79
B-021	2010-04-20	Doxorubicin	50	240	Yes	Yes	1.5	Bilobar	No		No		126	3.43	62.9		16.9	0.99	0.8	64	32	310	1110	0.79	158					1.01	0.8	69	38	290	865	0.55
B-021	2010-06-15	Doxorubicin	50	240	Yes	Yes	1.6	Bilobar	No		No		158	3.58	62.7		21.2	1.01	0.8	69	38	290	865	0.55	136					1	0.8	75	45	295	921	1.11
B-021	2010-07-13	Doxorubicin	50	240	Yes	No		Bilobar	No		No		136					1	0.9					0.82	121					1	0.9					1.25
B-021	2010-08-10	Doxorubicin	50	200	Yes	No		Bilobar	No		No		112	3.17	60.1		21.4	1.02	0.7	62	39	276	897	0.68	112	4.58	68.8		17	1.07	0.9	73	48	302	931	0.79
B-021	2010-09-21	Doxorubicin	50	150	Yes	No		Bilobar	No		No		123	3.91	67.3		20.3	1.01	0.7	65	43	277	1026	0.87	160					1.05	1	83	40	253	968	0.96
B-022	2012-04-23	Doxorubicin	50	450	Yes	Yes	6	Lobar	No		No		101					1.14	1	86	27	113	315	0.84	164					1.16	0.9	73	71	99	335	1.28
B-022	2012-05-22	Doxorubicin	50	450	Yes	Yes	10	Bilobar	No		No		132					1.17	1.07	73	71	99	335	0.78	105					1.16	0.96	225	56	94	327	1.45
B-022	2012-06-21	Doxorubicin	50	450	Yes	Yes	10	Bilobar	No		No		110					1.11	0.87	73	25	113	316	0.46	123					1.2	0.98	224	56	126	372	1.33
B-023	2009-03-19	Epirubicin	50		Yes	Yes		Bilobar	No		No		146					1.16	1.3	39	18	90	43	1.35	135					1.14	1.4	206	52	88	53	1.75
B-023	2009-04-21	Epirubicin	50	150	Yes	Yes	8	Bilobar	No		No		138					1.13	1.1	29	11	83	38	1.13	205					1.19	1.2	362	81	111	77	2.82
B-023	2009-05-19	Epirubicin	50	200	Yes	Yes	10	Bilobar	No		No		157					1.15	1	25	11	92	48	1.12	122					1.41	1.4	469	202	96	81	3.04
B-023	2009-06-16	Epirubicin	50	300	Yes	Yes	10	Bilobar	No		No		163					1.28	1.1	24	12	92	44	1.41	127					1.23	1	346	37	122	65	3.35
B-024	2014-12-19	Doxorubicin	50	240	Yes	No		Lobar	No		No		166					1.24	0.91	46	33	135	252	0.74	166					1.2	0.91	45	33	134	255	1.01
B-024	2015-01-14	Doxorubicin	50	450	Yes	No		Lobar	No		No		197	3.24	66.1	1.17	23.9	1.05	0.92	26	57	138	324	0.53	200					1.11	1.04	96	80	155	385	0.73
B-024	2015-02-11	Doxorubicin	50	450	Yes	No		Lobar	No		No		153	2.99	66.7	1.06	23.7	1.11	0.88	66	48	118	192	0.51	123					1.21	0.9	88	54	116	343	1.12
B-024	2015-04-17	Doxorubicin	50	450	Yes	No		Lobar	No		No		109	2.14	58	1.19	32.2	1.14	0.97	29	39	74	184	0.41	101					1.17	0.92	31	44	70	173	0.86
B-024	2015-05-20	Doxorubicin	45	405	No	No		Lobar	No		No		111	3.28	60.2	1.56	28.6	1.13	1.04	31	44	70	173	0.43	103					1.14	0.97	94	82	74	193	1.07
B-024	2015-06-23	Doxorubicin	35	210	No	No		Lobar	No		No		88	2.5	57.1	1.38	31.6	1.14	1.02	29	32	76	155	0.42	95					1.22	0.95	67	79	73	172	1.06
B-024	2015-10-15	Doxorubicin	50	300	Yes	No		Bilobar	No		No		107	3.23	65.9	1.13	23.1	1.2	0.93	44	54	96	372	0.99	97					1.3	0.89	119	102	100	178	1.65
B-024	2015-11-12	Doxorubicin	35	315	No	No		Bilobar	No		No		108	2.52	59.8	1.01	24	1.18	0.92	50	71	244	317	0.94	94					1.32	0.89	248	162	208	351	2.32
B-024	2016-01-06	Doxorubicin	50	300	Yes	No		Bilobar	No		No		139	3.26	65.6	1.1	22.1	1.2	0.83	73	66	233	390	1.73	138	2.98	61	1.14	23.4	1.23	0.99	87	76	231	358	3.51
B-025	2011-12-16	Doxorubicin	50	450	Yes	Yes	1.5	Selective	No		No		185	5.42	76.5	0.63	8.9	1.36	1.72	31	14	214	103	0.89	187					1.37	1.23	27	16	270	120	1.34
B-025	2012-01-17	Doxorubicin	50	450	Yes	Yes		Selective	No		No		155	3.53	76.7	0.46	10	1.55	1.34	27	16	270	120	0.92	138					1.67	1.24	63	29	327	143	0.89
B-025	2012-02-15	Doxorubicin	50	450	Yes	No		Selective	No		No		154	3.37	73.1	0.56	12.1	1.49	1.5	24	16	327	137	0.87	173					1.47	1.35	31	14	328	159	1.2
B-025	2012-03-14	Doxorubicin	50	450	Yes	No		Selective	No		No		150	2.94	69.5	0.6	14.2	1.69	1.56	31	14	328	159	1.2	104	3.67	70.8	0.51	9.8	2.33	1.7	189	82	307	307	1.56
B-026	2016-07-12	Doxorubicin	38	335	No	No		Bilobar	No		No		144					1.04	1.52	35	37	79	395	0.89	115					1.07	1.53	72	41	82	387	1.11
B-026	2016-08-16	Doxorubicin	50	300	Yes	No		Bilobar	No		No		112	6.81	71.5	1.82	19.1	1.08	1.75	39	33	83	262	0.68	108					1.05	1.72	60	33	67	265	1.28
B-026	2016-09-20	Doxorubicin	50	390	Yes	No		Bilobar	No		No		124	9.01	75	1.62	13.5	1.05	1.56	32	25	92	254	0.69	127						1.6	70	37	82	243	1.47
B-027	2016-09-20	Doxorubicin	50	450	Yes	Yes	4.5	Lobar	No		No		207	5.13	66.8	1.9	24.7	1.05	0.72	86	60	113	198	0.91	178					1.09	0.86	539	393	238	238	3.29
B-027	2016-10-27	Doxorubicin	50	450	Yes	Yes	2.5	Lobar	No		No
B-027	2016-11-29	Doxorubicin	50	450	Yes	No		Lobar	No		No
B-028	2016-12-19	Doxorubicin	50	240	Yes	No		Lobar	No		No		146	3.24	62.2	1.37	26.3	1.06	1.07	63	35	249	289	0.44	138					1.13	1.01	68	36	234	291	0.56
B-028	2017-01-19	Doxorubicin	50	450	Yes	No		Lobar	No		No		145	4.04	74.1	0.95	17.4	1	1.05	60	26	227	301	0.41	94					1.21	1.21	127	43	248	359	0.84
B-028	2017-03-14	Doxorubicin	50	450	Yes	Yes	3	Lobar	No		No		151	3.68	69.6	1.04	19.7	0.99	1.24	62	30	264	297	0.41	89					1.05	1.12	81	37	358	422	1.05
B-028	2017-08-15	Doxorubicin	50	450	Yes	Yes	3	Lobar	No		No		223	6.09	75.6	1.2	14.9	1.02	1.49	81	37	358	422	0.54	132					1.1	1.25	180	45	316	417	0.99
B-028	2017-09-13	Doxorubicin	50	450	Yes	No		Lobar	No		No		229	5.61	78.4	0.88	12.3	1.05	1.09	89	23	295	321	0.44	184						1.11	150	29	339	369	0.7
B-028	2017-10-24	Doxorubicin	50	450	Yes	Yes	6	Lobar	No		No		154	3.84	73.4	0.86	16.4	0.99	1.05	71	23	378	489	0.52	149					1.15	1.15	175	27	334	475	0.97
B-029	2017-02-22	Doxorubicin	50	300	Yes	Yes	2	Lobar	No		No		119	4.64	66.2	1.36	19.4	1.15	1.06	66	38	300	633	0.93	101					1.1	1.34	93	44	271	600	1.18
B-029	2017-03-21	Doxorubicin	50	300	Yes	Yes	2	Lobar	No		No		133	5.03	63.9	1.64	20.8	1.1	1.09	68	33	304	583	0.88	113					1.16	1.04	146	61	291	557	1.15
B-029	2017-05-18	Doxorubicin	50	450	Yes	No		Lobar	No		No		143	6.7	72.9	1.22	13.3	1.15	1.37	58	30	334	583	1.19	139					1.21	1.44	138	56	332	586	1.52
B-030	2017-07-04	Doxorubicin	50	450	Yes	No		Selective	No		No		61	2.47	62.5	0.88	22.3	1.25	0.7	68	32	157	108	1.44	42					1.37	0.69	699	111	170	119	3.37
B-030	2017-08-01	Doxorubicin	35	210	No	No		Selective	No		No		69					1.44	0.69	32	20	114	99	1.32	68					1.39	0.6	154	55	109	98	2.73
B-030	2017-09-06	Doxorubicin	21	75	No	No		Selective	No		No		66	2.55	67.4	0.69	18.3	1.92	0.69	68	24	138	94	1.35	70					1.44	0.63	84	34	129	99	2.92
B-030	2017-11-14	Doxorubicin	45	190	No	No		Selective	No		No		63	2.43	69.6	0.65	18.6	1.3	0.71	64	29	194	111	1.67	71					1.34	0.81	88	40	189	118	3.57
B-031	2017-06-16	Doxorubicin	50	450	Yes	Yes	3.8	Selective	No		No		181	3.39	64.1	1.34	25.3	1.15	0.86	112	50	194	311	1.27	146					1.23	0.94	199	101	167	288	1.97
B-031	2017-07-17	Doxorubicin	50	450	Yes	No		Selective	No		No		149	9.38	85.6	0.93	8.5	1.19	0.81	137	53	167	338	1.76	103					1.3	0.76	1085	389	281	312	3.03
B-031	2017-08-17	Doxorubicin	50	285	Yes	No		Selective	No		No		184	3.74	67.6	1.24	22.4	1.14	0.91	152	55	290	403	1.38	122	3.33	63	1.26	23.9	1.2	1.05	565	163	456	523	3.34
B-032	2017-04-27	Doxorubicin	50	450	Yes	Yes	10	Lobar	No		No		102	3.38	63.7	0.9	16.9	1.28	0.88	57	29	203	93	1.29	82					1.24	1.04	107	50	168	99	1.66
B-032	2017-05-10	Doxorubicin	50	450	Yes	Yes	5	Lobar	No		No		130	1.73	60	0.5	17.4	1.33	0.84	58	21	168	64	1.18	129					1.38	0.91	108	44	149	73	2.12
B-032	2017-06-14	Doxorubicin	50	450	Yes	Yes	10	Bilobar	No		No		89	2.47	50.2	1.21	24.5	1.27	1.09	53	18	193	50	1.81	61					1.36	1.23	248	98	156	55	2.91
B-032	2017-07-27	Doxorubicin	50	450	Yes	Yes	9	Bilobar	No		No		102	2.59	52.4	1.1	22.3	1.22	0.98	40	19	217	49	1.57	79					1.33	1.28	90	35	164	53	2.56
B-032	2017-08-23	Doxorubicin	50	450	Yes	No		Bilobar	No		No		105	2.91	56.7	0.92	18	1.24	0.88	46	20	202	50	1.41	96					1.32	1.01	48	19	138	49	2.08
B-032	2017-09-25	Doxorubicin	50	450	Yes	Yes	6	Bilobar	No		No		89	3.16	61.5	0.86	16.8	1.22	1.25	51	23	208	54	1.53	69					1.34	1.15	58	23	178	62	2.49
B-033	2017-06-01	Doxorubicin	50	450	Yes	Yes	2	Selective	No		No		118	2.89	65.6	0.83	18.8	1.36	1.14	71	37	126	631	0.8	70					1.56	1.18	142	79	128	721	0.83
B-033	2017-07-05	Doxorubicin	50	450	Yes	No		Selective	No		No		72					1.23	1.05	84	28	96	360	0.52	58					1.36	1	127	59	91	324	0.95
B-033	2017-08-03	Doxorubicin	50	300	Yes	No		Selective	No		No		80	2.31	54.2	1.15	26.9	1.28	1.06	39	22	87	228	0.44	52	4.31	66.4	1.06	16.4	1.35	1.24	99	52	85	229	0.52
B-033	2017-10-11	Doxorubicin	50	300	Yes	No		Selective	No		No		119	5.16	67.5	1.25	16.3	1.33	1.17	47	44	91	177	0.57	82	3.48	67.6	0.63	12.3	1.43	1.33	115	84	89	143	0.87
B-033	2018-01-16	Doxorubicin	50	240	Yes	No		Selective	No		No		113	4.62	71.7	0.8	12.4	1.35	1.07	31	24	99	151	0.51	72					1.38	1.14	197	142	95	144	0.94
B-033	2018-04-18	Doxorubicin	17	80	No	No		Selective	No		No		120	2.52	68	0.65	17.5	1.3	1.22	32	30	115	158	0.93	86					1.3	1.29	54	43			0.92
B-034	2017-09-07	Doxorubicin	50	450	Yes	Yes	0.5	Selective	No		No		165	2.67	54.7	1.47	30.1	1.22	0.84	44	44	157	313	0.59	125					1.28	0.72	122	63	135	276	0.62
B-034	2017-10-19	Doxorubicin	50	450	Yes	Yes	2	Selective	No		No		143					1.21	0.71	52	43	168	294	0.65	129					1.24	0.81	144	101	173	288	0.95
B-034	2017-11-30	Doxorubicin	50	450	Yes	Yes	2	Selective	No		No		136	2.2	58	1	26.4	1.16	0.79	46	41	173	338	0.41	112					1.26	0.71	95	63	174	321	0.73
B-034	2018-01-18	Doxorubicin	50	420	Yes	Yes	2	Selective	No		No		136	2.15	60	0.88	24.6	1.31	0.73	40	33	150	280	0.66	117					1.28	0.77	101	60	140	278	0.76
B-034	2018-02-22	Doxorubicin	50	450	Yes	Yes	1	Selective	No		No		149					1.18	0.77	145	54	126	258	0.58	153					1.25	0.75	125	78	156	314	1.19
B-034	2018-03-22	Doxorubicin	25	150	No	No		Selective	No		No		125					1.26	0.85	61	35	173	274	0.66	210					1.27	0.72	54	87	257	346	0.5
B-035	2017-09-26	Doxorubicin	44	390	No	No		Bilobar	No		No		323	3.22	62.6	1.05	20.4	1.09	0.9	75	96	121	372	0.55	191					1.08	0.93	115	120	113	362	1.02
B-035	2017-11-07	Doxorubicin	50	420	Yes	No		Bilobar	No		No		203	3.44	57.5	1.32	22	1.06	0.81	86	91	102	283	0.42	166					1.06	0.78	130	151	103	288	1.22
B-035	2017-12-15	Doxorubicin	50	450	Yes	Yes	3	Bilobar	No		No		188	4.57	71.2	0.77	12	1.06	0.93	61	84	117	320	0.71	167					1.06	0.91	98	97	129	340	1.38
B-036	2017-10-12	Doxorubicin	50	450	Yes	Yes	3	Lobar	No		No		179	7.97	75.5	1.62	15.3	1	1.06	38	38	113	185	0.55	139					1.06	1.1	47	45	121	171	0.37
B-036	2017-11-09	Doxorubicin	50	450	Yes	Yes	3	Lobar	No		No		151	7.26	68.7	1.7	16.1	1.05	1.12	33	38	127	205	0.37	135					1.06	1.02	77	68	123	222	0.74
B-036	2017-12-11	Doxorubicin	50	450	Yes	Yes	9	Lobar	No		No		182					0.95	1.23	46	69	119	516	0.28	132	6.98	73.3	1.42	14.9	1.03	1.08	70	74	164	457	1.11
B-037	2017-12-27	Doxorubicin	70	450	Yes	No		Lobar	No		No		151					1.16	1.1	579	68	168	164	1.32	92					1.45	1.5	419	60	217	200	1.64
B-037	2018-01-24	Doxorubicin	70	450	Yes	No		Lobar	No		No		178					1.1	0.72	143	36	269	191	1.31	119					1.45	0.73	132	31	218	161	1.54
B-037	2018-02-21	Doxorubicin	70	450	Yes	Yes	10	Lobar	No		No		146	11.92	78.7	2.04	13.5	1.45	0.71	109	33	92	140	1.67	87					1.37	1.12	3070	294	278	160	3.79
B-037	2018-04-10	Doxorubicin	58	380	Yes	Yes	6	Lobar	No		No		210	4.54	72	0.7	11.1	1.12	0.76	64	22	257	292	1.29	211					1.19	0.74	107	30			2.1
B-037	2018-05-15	Doxorubicin	50	450	Yes	Yes	6	Lobar	No		No		142	6.5	75.4	0.76	8.8	1.15	0.94	94	18	291	405	1.28	137					1.12	0.93	175	33	295	431	2.07
B-037	2018-06-05	Doxorubicin	50	450	Yes	Yes	8	Lobar	No		No		178	2.04	61.3	0.49	14.7	1.13	1.04	119	33	245	337	1.24	114					1.13	0.89	210	56	252	331	2.02
E-001		Doxorubicin	50	450				Selective					97	2.56		0.83		1.26	1.25	44	20	145	83	3.7
E-001		Doxorubicin	50	450				Lobar (right)					95	1.68		0.69		1.26	0.86	41	19	110	92	2.6	64					1.38	0.96	151	111	111	102	5.1
E-001		Doxorubicin	50	450				Lobar (right)					98	2.37		0.8			1.06	44	19	147	93	3.4	74					1.23	0.92	247	79	126	90	5.7
E-001		Doxorubicin	50	450				Lobar (right)					88	2.37		0.67		1.17	0.85	37	14	119	72	1.9	91					1.23	0.72	748	311	104	79	4.8
E-001		Doxorubicin	6.7	60				Lobar (right)					112	2.69		1		1.13	0.94	39	15	148	77	3.1	84					1.18	0.93	38	14	137	79	4.5
E-001		Doxorubicin	11.3	102				Lobar (right)					80	1.3		0.86		1.19	1.2	48	19	136	81	4	69					1.16	1.26	49	19	159	77	3.2
E-001		Doxorubicin	26.3	234				Lobar (right)					85					1.16	1.15	63	31	138	90	1.7	76					1.18	1.37	48	26	115	81	2.7
E-001		Doxorubicin	13.6	126				Lobar (right)					50	1.18		0.65		1.13	1.16	50	23	120	102	2.7	45					1.09	1.21	59	28	124	120	2.8
E-001		Doxorubicin	13.6	126				Lobar (right)					44	2.17		0.77		1.1	1.42		35		157	2.4	58					1.09	1.62	65		113	156	2.8
E-001		Doxorubicin	13.6	126				Lobar (right)					48	2.49		0.67		1.08	1.24	44	231		231	2.5	57						1.49	110		113	116	3.5
E-002		Mitomycin C	5	450				Selective					190	5.69		1.7		1.08	0.98	37	10	135	61	0.3
E-002		Doxorubicin	50	450				lobar (left)					360	2.72		1.12		0.99	1.14	26	11	127	85	0.3	271					1.05	1.26	88	32	133	90	0.4
E-002		Doxorubicin	50	450				bilobar					204	2.78		1.52		0.94	0.84	29	16	128	62	0.2	141					0.96	0.95	54	38	113	71	1.1
E-002		Doxorubicin	31.5	282				bilobar					157	3.08		1.62		1.01	0.95	22	16	136	75	0.3	121					1.09	1.02	43	37	120	79	0.9
E-002		Doxorubicin	42	378				bilobar					196					1.02	0.89	19	11	127	40	0.5	172					1.02	0.96	108	22	135	43	0.8
E-002		Doxorubicin	50	450				bilobar					267					1.03	0.91	32	10	137	60	0.3	237						1	189	38		63
E-002		Doxorubicin	50	450				bilobar					241	5.11		1.27		0.99	0.88		10		88	0.3	-
E-003		Doxorubicin	23.2	210				Lobar (left)					115	2.46		2.55		1.05	0.73	59	50	137	220	0.7
E-003		Doxorubicin	50	450				bilobar					93	1.93		3.11		1.04	0.65	78	50	111	268	0.9	77					1.06	0.72	69	48	92	248
E-003		Doxorubicin	31.6	282				bilobar					115					1.06	0.68	55	50	136	242	0.4	105					1.04	0.84	62	50	91	226	2.1
E-003		Doxorubicin	36.8	330				bilobar					127					1	0.72	53	43	157	203	0.8
E-003		Doxorubicin	28.4	252				bilobar					118					1.03	0.69	76	51	118	220	0.9
E-003		Doxorubicin	47.4	426				bilobar					106					1.04	0.64	59	53	127	257	1	91
E-003		Doxorubicin	9.5	84				bilobar					110					1.04	0.62	63	49	124	268	1.1	113
E-003		Doxorubicin	21.1	186				bilobar
E-003		Doxorubicin	47.3	426				bilobar
E-004		Doxorubicin	-					bilobar					196	6.63		1.45		1.01	.	43	19	122	173	0.7
E-004		Doxorubicin	-					bilobar					167	6.91	.	1.41	.	0.99	0.82	38	18	142	206	0.3	133					1.1	0.94	110	62	124	203	1.6
E-004		Doxorubicin	25	225				bilobar					202	7.05		1.35		1.04	0.81	37	22	137	251	0.7	153						0.82	179	76	110	219	1.1
E-004		Doxorubicin	25	450				bilobar					172					1.07	0.95	44	19	164	248	0.7	-
E-004		Doxorubicin	32.6	294				bilobar					175					1.09	0.8	59	19	188	240	0.9
E-004		Doxorubicin	25.3	228				bilobar					176	6.61		1.08		1.19	0.93	72	29	228	287	1.7	151					1.21	0.95	72	84	219	247	2.3
E-005		Doxorubicin	-					lobar (right)					279	4.07		1.16		0.98	1.07	245	211	114	62	0.7
E-005		Doxorubicin	50	450				bilobar					249	5.24		1.37		1.05	1.08	271	278	131	88	0.9	233						0.9	314	292	121	85	1.1
E-005		Doxorubicin	50	450				bilobar					298					0.99	1.03	254	217	172	112	0.8	231					1	1.08	240	205	131	88	0.8
E-005		Doxorubicin	21	192				bilobar					219	6.78		1.16		0.94	0.93	271	226	174	97	1.5
E-005		Doxorubicin	36.6	654				bilobar					273	4.68		1.3		0.96	0.86	246	240	159	68	1.1	254					1.02	1.22	199	205	116	53	0.7
E-005		Doxorubicin	42.1	378				bilobar					183					1.04	1.21	317	225	209	102	0.9	169					1.09	1.32	354	228	186	102	1.3
E-006		Mitomycin C	5	450				bilobar					182	.		.		1	1.55	.	24	173	.	0.3
E-006		Mitomycin C	5	450				bilobar					238					0.92	1.89	23	23	175	289	0.5	247					1.21	1.82	78	52	236	443	0.8
E-006		Mitomycin C	5	450				bilobar					190					1.11	1.67	27	17	135	74	0.3	191					1.01	1.74		22	130		0.5
E-006		Mitomycin C	5	900				bilobar					179					1	1.89	22	16	130	25	0.2	124					0.97	1.6		257	132		0.6
E-006		Doxorubicin	50	900				bilobar					180					0.97	1.91	25	19	223	28	0.3	121					1.02	1.95	282	218	197	23	0.7
E-006		Doxorubicin	50	450				bilobar					236	4.88		1.98		1.1	2.02	37	29	220	46	0.3
E-007		Doxorubicin	21	378				lobar (left)					285	5.82		1.85		0.95	0.97	36	15	140	45	0.4
E-007		Doxorubicin	21	192				lobar (left)					287					1.07	0.87	25	14	128	88	0.6	2.85					1.04	0.73	240	79	122	79	0.6
E-007		Doxorubicin	21	192				lobar (left)					239	3.49		2.21		0.98	0.79	18	13	120	76	0.4	240					1.02	0.73	168	76	109	78	0.6
E-007		Doxorubicin	15.8	144				lobar (left)					271	5.63		1.84		1	0.72	122	102	887	671	0.7
E-007		Doxorubicin	21	192				lobar (left)					223	5.82		2.32		1.05	0.74		74		967	0.7
E-007		Doxorubicin	21	192				lobar (left)					232	7		1.58		1.02	0.78		79		568	0.6	237							275	175	523	585	0.9
E-007		Doxorubicin	21	192				lobar (left)					234					1.09	0.68	97	87		754	1	182						0.65	355	153		716	0.9
E-008		Doxorubicin	-	-				lobar (left)					67	2.34		0.78		1.19	0.91	102	51	272	70	2.4
E-008		Doxorubicin	-	-				lobar (right)					61	2.08		0.86		1.18	0.84	86	49	193	68	2.6	73					1.25	0.94	287	77	225	63	4.3
E-008		Doxorubicin	-	-				bilobar					75	2.59		0.68		1.16	0.97	94	50	317	61	3	52					1.38	0.9	846	185	230	68	4.6
E-008		Doxorubicin	-	-				bilobar					47	2.01		0.48		1.2	0.76	98	37	214	60	3.4	45					1.34	9	1468	336	156	64	4
E-008		Doxorubicin	100	900				bilobar					83					1.2	0.84	113	42	244	69	3.3	51					1.38	1.02	874	162	215	64	3.8
E-009		Doxorubicin	42	378				lobar (right)					166	4.64		1.66		0.89	1.33	74	100	131	199	0.7
E-009		Doxorubicin	12.6	113.4				lobar (right)					164	3.74		1.23		0.91	1.27	27	18	108	140	0.5	140					0.94	1.18	39	28	109	133	0.6
E-009		Doxorubicin	13.7	126				bilobar					233	5.39		1.28		0.94	1.28	37	23	103	145	0.4	213					0.93	1.23	93	41	96	132	0.6
E-009		Doxorubicin	26.3	234				lobar (right)					178	3.19		0.85		0.86	1.23	50	30	146	216	0.3	179					0.94	1.22	78	40	141	174	0.3
E-009		Doxorubicin	26.3	234				lobar (left)					227	6.83		1.51		0.9	1.62	46	30	136	171	0.7	185					0.92	1.08	41	29	123	146	0.9
E-009		Doxorubicin	11.5	108				Lobar (left)					134	5.45		1.53		1	1.28		30		89	0.6
E-010		Doxorubicin	50	450				Lobar (left)					252	3.67		1.02		1.13	1.13	74	28	170	236	1
E-010		Doxorubicin	50	450				Lobar (right)					294	4.52		0.85		1.1	1.49	95	31	210	268	1.1	264					1.25	1.3	360	147	187	245	1.4
E-010		Doxorubicin	47.1	426				bilobar					28	5.84		0.8		1.14	1.48	107	31	169	249	1	303					1.18	1.85	202	46	173	240	0.7
E-010		Doxorubicin	70.6	630				bilobar					226					1.09	1.14	332	151	190	327	1.2	201					1.24	1.14	530	205	199	370	2.8
E-011		Doxorubicin	41	738				Lobar (right)					129	2.91		1.37		1	0.77	115	159	92	214	0.7
E-011		Doxorubicin	50	450				Lobar (right)					105					1.06	0.8	89	98	111	190	0.8	81					1.05	0.8	227	179	111	190	1.2
E-011		Doxorubicin	50	450				Lobar (right)					103	3.39		1.19		1	0.82	87	90	111	152	0.6	76
E-011		Doxorubicin	33	300				Lobar (right)					81					1.01	0.84	83	92	107	114	0.6	69					1.05	0.75	172	153	102	118	1
E-011		Doxorubicin	33	300				Lobar (right)					85	2.27		0.87		1	0.89		118		133	0.7	105					1.08	0.86	111	128	129	143	1
E-012		Doxorubicin	100	900				bilobar					444	6.25		2.48		1.16	1.15	62	47	183	86	1.7
E-012		Doxorubicin	100	900				bilobar					505					1.19	0.88	73	46	215	89	2	541					1.21	0.74	424	60	204	81	3.8
E-012		Doxorubicin	100	900				bilobar					478					1.16	0.9	43	31	191	73	1.6
E-012		Doxorubicin	100	900				bilobar					612					1.09	0.69	72	32	208	59	1.5	516					1.18	0.74	254	34	181	51
E-013		Doxorubicin	21	192				bilobar					202	2.84		1.07		0.88	0.92	44	33	151	238	0.6
E-013		Doxorubicin	26	216				bilobar					198	2.67		0.83		0.89	0.79	52	39	161	274	0.5	161						0.86	193	87	164	311	1
E-013		Doxorubicin	50	450				bilobar					204					0.94	0.76	74	49	245	482	0.8	185					1	0.74	255	130	270	473	1.1
E-013		Doxorubicin	75	1350				Lobar (right)					305	5		1.09		0.97	0.71	53	30	220	209	0.7
E-014		Mitomycin C	3.7	330				Lobar (right)					115	3.13		1.53		1.1	0.98	27	25	93	22	1.1
E-014		Mitomycin C	3.7	330				Lobar (right)					129	4.25		2.14		1.06	0.95	29	26	96	38	0.8	110					1.09	0.92	26	29	90	39	1.2
E-014		Doxorubicin	50	450				Lobar (right)					133	3.28		1.75		1.03	0.93	31	30	107	45	0.6	124					1.07	0.77	42	37	102	48	1.3
E-014		Doxorubicin	29.5	270				Lobar (right)					121					1.3	0.87	36	36	111	60	0.8	125					1.09	0.9	85	86	110	58	1.3
E-014		Doxorubicin	31.5	282				Lobar (right)					136	3.05		1.52		1.03	0.79	81	34	88	50	0.8	108					1.15	0.97	819	715	128	59	1.8
E-015		Doxorubicin	34.5	306				Lobar (right)					30	2.72		0.64		1.3	1.43	83	46	161	70	3.6
E-015		Doxorubicin	45.5	408				Lobar (right)					40	3.35		0.51		1.37	1.3	78	54	169	123	4.5	37					1.35	1.43	93	57	165	105	5.4
E-015		Doxorubicin	25	450				Lobar (right)					38	3.43		0.7		1.37	1.51	68	46	104	52	4.3	42					1.5	1.42	110	49	90	40	6.3
E-016		Doxorubicin	50	450				Selective					73	3.2		1.39		0.99	1.09	66	61	333	129	1.6
E-016		Doxorubicin	50	450				Lobar (right)					55	3.4		1.62		1.04	1.23	90	72	282	125	1.8	48						0.72	113	69	193	99	2.5
E-016		Doxorubicin	50	450				lobar (right)					74					1.03	0.89	100	58	332	140	1.8	64					1.09	0.84		70	295
E-017		Doxorubicin	15.8	282				bilobar					407	5.99		-		1.09	0.86	43	36	180	133	1.8
E-017		Doxorubicin	21	378				bilobar					330					1.1	0.84	17	13	133	30	0.4	333
E-017		Doxorubicin	21	378				bilobar					438					1.22	0.82	27	10	140	32	0.5	482						0.86
E-017		Doxorubicin	31.6	570				bilobar					284					1.16	0.9	14	10	136	62	0.4	310
E-017		Doxorubicin	26.3	234				bilobar					264					1.14	0.78	29	24	182	179	0.7	274
E-017		Doxorubicin	21	192				bilobar					212					1.19	0.94	17	11	144	31	0.4	179					1.24	0.84	41	29	121	29	0.7
E-017		Doxorubicin	18.8	168				bilobar					205					1.11	0.85	16	14	127	45	0.5
E-018		Doxorubicin	21	378				bilobar					128	.		.		1.04	0.77	273	99	115	166	1.6
E-018		Doxorubicin	15.8	282				bilobar					108	2.91		0.72		1.08	0.92	320	109	108	122	2	83					1.1	0.95	335	107	69	109	2.2
E-018		Doxorubicin	15.8	282				bilobar					129					1.2	1.75	134	34	51	88	1.9	110					1.24	165	103	36	59	66	2.2
E-018		Doxorubicin											117	3.83		0.45		1.1	1.36		52		87	3.5	87					1.19	1.47	149	55	71	77	2.7
E-019		Doxorubicin	50	450				lobar (right)					72	4.24		1.02		1.3	1.82	56	34	220	22	2.9
E-019		Doxorubicin	50	450				lobar (right)					81					1.4	1.52	50	21	199	21	2.9	68					1.63	1.33	63	21	193	17	3
E-019		Doxorubicin	37.5	342				lobar (right)					78					1.34	0.97	40	20	291	30	2	68					1.38	0.85	65	26	190	26	4.4
E-020		Doxorubicin	50	450				bilobar					42	.		.		1.18	0.85	195	119	119	42	3.4
E-020		Doxorubicin	21.1	192				bilobar					52					1.13	0.84	57	29	131	40	1.8	42					1.13	0.92	122	49	96	34	2.1
E-020		Doxorubicin	2.4	960				bilobar					42	1.22		0.57		1.13	0.96	53	29	114	35	1.8	75					1.15	0.9	171	83	101	44	3.9
E-021		Doxorubicin	23	204				bilobar					93	3.85		0.61		1.07	0.94	87	94	118	504	0.9
E-021		Doxorubicin	21.1	192				bilobar					93	3.85		0.61		1.07	0.94	87	94	118	504	0.9
E-021		Doxorubicin	31.3	282				bilobar					93	3.16		0.33		1.12	0.78	91	107	114	536	1.3	88					1.15	0.93	103	108	121	570	2.9
E-021		Doxorubicin						bilobar					71					1.16	0.89	120	107	137	420	2.3	52					1.18	0.81	84	81	118	342	2
E-022		Doxorubicin	40	450				bilobar					124	.		.		1.16	1.44	38	26	147	98	1.8
E-022		Doxorubicin	18.8	168				bilobar					117	3.62		0.55		1.18	1.4	48	28	129	86	2.3	131					1.23	1.37	144	74	142	104	2.4
E-022		Doxorubicin	21.1	192				bilobar					112					1.31	1.25	65	40	171	153	2.8	86					1.34	1.37	198	69	170	133	2.5
E-023		Doxorubicin	90.5	1632				bilobar					120	2.93		1.3		1.33	1.02	160	151	117	40	2.7
E-023		Doxorubicin	21.1	378				lobar (right)					120	2.93		1.3		1.33	1.02	160	151	117	40	2.7	115					1.33	0.88	322	154	116	38	3.1
E-023		Doxorubicin	31.6	570				lobar (right)					141					1.41	0.99	330	187	112	36	4.2
E-023		Doxorubicin											121					1.27	0.93	157	108	94	24	3.3	103					1.28	1.09	174	114		25	2.5
E-024		Doxorubicin	42	378				bilobar					142	3.83		1.01		1.03	1.8	32	19	167	136	2.2
E-024		Doxorubicin	21.1	192				bilobar					124					1.14	1.67	38	19	166	149	1	105					1.25	1.65	1041	245	176	159	1.3
E-024		Doxorubicin	26.3	237				bilobar					137	2.81		0.86		1.03	1.53	30	13	213	89	1.4
E-024		Doxorubicin	36.8	330				bilobar					205	3.75		1.12		1.05	1.94	16	7	225	63	1.2	165					1.05	2.13	20	10	193	54	0.7
E-024		Doxorubicin	36.8	330				bilobar					213	3.01		0.89		1.06	1.63		12		44	0.8	182					1.13	1.5	24		185	52	0.9
E-024		Doxorubicin	50	450				bilobar					129	2.6		1		1.05	1.84		11		57	1
E-024		Doxorubicin	50	450				bilobar					133					1.14	1.52	22	9	200	38	1.3
E-024		Doxorubicin	50	450				bilobar					116	2.36		0.74			1.89	14	6	219	38	1	139					1.08	1.83	21		230	46	1
E-024		Doxorubicin	42	378				bilobar					158					1.04	2.13	32	9	222	39	0.8	122					1.08	1.96	26	9	194	38	0.9
E-024		Doxorubicin	50	450				bilobar					134						1.71		12		48	0.6
E-025		Doxorubicin	52.6	942				bilobar					737	4.67		1.14		1.31	0.86	115	51	71	545	0.7
E-025		Doxorubicin	42.1	756				lobar (right)
E-025		Doxorubicin	50	450				lobar (right)																	560					1.4	0.88	180		75	80	1.2
E-025		Doxorubicin	50	450				lobar (right)					612	4.78		0.57		1.29	0.76		79		62	1.4
E-025		Doxorubicin	81.6	732				bilobar					576	3.57		0.47		1.3	0.72		76		76	0.9
E-025		Doxorubicin	50	450				lobar (right)					501					1.28	0.7	147	94	152	86	0.7	513					1.26	0.64	328	191	127	80	0.8
E-026		Doxorubicin	50	900				bilobar					112	2.67		1.52		1.07	1.28	95	49	161	114	2
E-026		Doxorubicin	50	900				bilobar					122					1.11	1.03		54		159	1.4
E-026		Doxorubicin	50	900				bilobar					136					1.13	1.02	117	64	178	156	1.6	112					1.08	1.12	137	69	186	157	1.3
E-026		Doxorubicin	42	378				bilobar					136					1.13	1.02	117	64	178	156	1.6	112					1.08	1.12	137	69	186	157	1.3
E-026		Doxorubicin	63	564				bilobar					120					1.1	1	130	63	170	115	1.8	117					1.14	0.98	165	73	162	114	2.4
E-026		Doxorubicin	50	450				bilobar					106					1.17	1.03	98	44	161	96	1.9	102						0.93
E-026		Doxorubicin	44.7	402				bilobar					105	2.18		1.3		1.18	1.05	102	52		105	2.3
E-026		Doxorubicin	36.8	330				bilobar					108	2.88		1.11		1.09	1.04	101	55	205	127	2.2
E-027		Doxorubicin	50	900				bilobar					83	4.03		0.72		1.17	1.17	52	42	95	56	1.2
E-027		Doxorubicin	31.5	570				bilobar					95	3.81		0.61		1.23	1.07		35		48	1.9	96					1.23	0.95	60	38	103	49	0.7
E-027		Doxorubicin	50	900				bilobar					93					1.27	1.08	57	33	107	47	2.1	108					1.28	0.96	96		108	46	3
E-027		Doxorubicin	50	450				bilobar					102					1.25	1.04	59		106	51	1.6
E-027		Doxorubicin	50	450				bilobar					96					1.23	1.11	53	35	89	48	1.6
E-027		Doxorubicin	50	450				bilobar					106	4.02		0.61		1.2	1.06		34		52	1.8
E-027		Doxorubicin	47.4	426				bilobar					111	5.22		1.04		1.24	1.34	54	31	94	51	1.8	96					1.19	1.22	75		85	56	3.7
E-027		Doxorubicin	43.8	396				bilobar					89	5.78		1.05		1.28	1.58	59	45		51	1.3
E-027		Doxorubicin	59	528				bilobar					82	4.88		0.75		1.24	1.82	77	41	103	56	1.8
E-028		Doxorubicin	37.5	336				lobar (right)					97	.		.		1.28	0.98	41	17	118	148	2.7
E-028		Doxorubicin	50	450				lobar (right)					109	3.92		0.31		1.04	0.89		50		102	1.4
E-028		Doxorubicin	42.1	378				lobar (right)					163					1.08	0.94	87	22	171	88	1.5	123					1.09	1.18	117	26	121	79	1.4
E-028		Doxorubicin	50	450				lobar (right)					139					1.08	0.88	55	17	104	79	2.1	97					1.13	0.82	134		89	66	2.3
E-028		Doxorubicin	50	450				lobar (right)					104					1.08	1.1	53	24	177	85	1.6	102					1.07	1.07	199	36	141	77	2.1
E-028		Doxorubicin	50	450				lobar (right)					96					1.07	0.93	76	31	169	75	1.2	84					1.08	1.2	158	38	137	71	1.4
R-001	21.02.2014	epirubicin	50	450	Y	no	no	lobar	no		no												25	2.2	2.5	1.4	0.8		83			2.95
R-001	11.03.2014	epirubicin	50	450	Y	no	no	lobar	no		no												27	2.3	2.6	1.36	0.85		89			2.92
R-001	06.05.2014	epirubicin	50	450	Y	no	no	lobar	no		no												32	2.1	2.6	1.38	0.73		85			3.01
R-001	27.05.2014	epirubicin	50	450	Y	no	no	lobar	no		no												35	2.6	2.4	1.32	0.93		93			2.95
R-002	03.03.2014	epirubicin	50	450	Y	no	no	lobar	no		no												120	1.52	2.56	1.2	1.2		42	89	168	1.1
R-002	24.03.2014	epirubicin	50	450	Y	no	no	lobar	no		no												110	1.6		1.24	1.1		38		157	1.2
R-002	24.06.2014	epirubicin	50	450	Y	no	no	lobar	no		no												115	1.7	2.4	1.34	1.15		48	92	157	1.32
R-002	14.07.2014	epirubicin	50	450	Y	no	no	lobar	no		no												118	1.4	2.4	1.32	1.1		46		158	1.2
R-002	14.10.2014	epirubicin	50	450	Y	no	no	lobar	no		no												116	1.45	2.5	1.32	1.2		53	88	156	1.2
R-002	11.11.2014	epirubicin	50	450	Y	no	no	lobar	no		no												120	1.48	2.48	1.24	1.1		54		164	1.15
R-002	24.02.2015	epirubicin	50	450	Y	no	no	lobar	no		yes	Increased Transaminases											120	1.52	2.56	1.2	1.18		73	89	168	1.2
R-002	18.03.2015	epirubicin	50	450	Y	no	no	lobar	no		yes	Increased Transaminases											118	1.48	2.6	1.3	1.23		78	86	164	1.15
R-003	19.10.2015	epirubicin	50	450	y	no	no	lobar	no		no												164	5.1	1.58	1.35	0.9		54			0.85
R-003	10.11.2015	epirubicin	50	450	y	no	no	lobar	no		no												158			1.26	0.95		51			1.05
R-003	11.04.2016	epirubicin	50	450	y	no	no	lobar	no		no															1.3	1.02		46			1.4
R-004	19.12.2015	epirubicin	50	450	y	no	no	lobar	no		no												161			1.1	1		45			1.1
R-004	04.01.2016	epirubicin	50	450	y	no	no	lobar	no		no												156			1.05	1.2		48			1.05
R-004	16.05.2016	epirubicin	50	450	y	no	no	lobar	no		no												152			1.2	1.15		42			1.6
R-004	07.06.2016	epirubicin	50	450	y	no	no	lobar	no		no												163			1.15	1.3		38			1.5
R-004	06.09.2016	epirubicin	50	450	y	no	no	lobar	no		no												157			1.22	1.42		36			1.8
R-004	28.09.2016	epirubicin	50	450	y	no	no	lobar	no		no												145			1.3	1.36		45			2.05
R-005	26.01.2016	epirubicin	50	450	y	no	no	selective	no		no												78			1.1	0.7		42			4.8
R-005	24.05.2016	epirubicin	50	450	y	no	no	selective	no		no												84			1.2	0.9		45			4.5
R-006	29.01.2016	epirubicin	50	450	y	no	no	lobar	no		no												64			1.1	1.2		43			3.2
R-006	23.02.2016	epirubicin	50	450	y	no	no	lobar	no		no												75			1.05	1.1		48			3.1
R-006	15.11.2016	epirubicin	50	450	y	no	no	lobar	no		no												83			1.3	1.3		58			4.1
R-007	15.04.2016	epirubicin	50	450	y	no	no	lobar	no		no												156			1.1	1.05		45			0.8
R-007	19.05.2016	epirubicin	50	450	y	no	no	lobar	no		no												156			1.1	1.05		45			0.8
R-007	14.09.2016	epirubicin	50	450	y	no	no	lobar	no		no												156			1.1	1.05		45			0.8
R-007	07.02.2017	epirubicin	50	450	y	no	no	lobar	no		yes	increased Transaminases											156			1.1	1.05		83			0.8
R-008	16.05.2016	epirubicin	50	450	y	no	no	lobar	no		no												251			1	0.8		47			2.8
R-008	30.05.2016	epirubicin	50	450	y	no	no	lobar	no		no												187			1.2	1		53			3.12
R-008	03.10.2016	epirubicin	50	450	y	no	no	lobar	no		no												157			1.1	1.2		58			3.4
R-008	24.10.2016	epirubicin	50	450	y	no	no	lobar	no		no												183			1.2	1.3		54			3.6
R-009	11.06.2016	epirubicin	50	450	y	no	no	lobar	no		no												89			1.2	0.8					3.2
R-009	05.07.2016	epirubicin	50	450	y	no	no	lobar	no		y	cholecistitis											84			1.1	0.9					3.5
R-009	05.09.2016	epirubicin	50	450	y	no	no	lobar	no		no												92			1.05	1.1					3.6
R-009	03.10.2016	epirubicin	50	450	y	no	no	lobar	no		no												87			1.3	1.2					4.02
R-011	23.07.2016	epirubicin	50	450	y	no	no	lobar	no		no												146			1.1	0.9		45			4.3
R-011	18.08.2016	epirubicin	50	450	y	no	no	lobar	no		no												142			1.2	0.7		43			4.2
R-011	19.09.2016	epirubicin	50	450	y	no	no	lobar	no		yes	increased Transaminases											134			1.15	1.05		76			3.9
R-011	11.11.2016	epirubicin	50	450	y	no	no	lobar	no		yes	increased Transaminases											132			1.05	0.95		86			4.05
R-012	23.07.2016	epirubicin	50	450	y	no	no	selective	no														167			1.1	1.1		38			1.3
R-012	05.08.2016	epirubicin	50	450	y	no	no	selective	no														176			1.05	1.2		35			1.2
R-012	01.11.2016	epirubicin	50	450	y	no	no	selective	no														174			1.2	1.05		37			1.4
R-012	16.11.2016	epirubicin	50	450	y	no	no	selective	no														169			1.25	1.3		41			1.35
R-012	30.11.2016	epirubicin	50	450	y	no	no	lobar	no														177			1.2	1.35		33			1.7
R-012	13.12.2016	epirubicin	50	450	y	no	no	lobar	no														165			1.3	1.38		31			1.95
R-013	26.07.2016	epirubicin	50	450	y	no	no	lobar	no														163			1.04	0.8					0.8
R-013	19.08.2016	epirubicin	50	450	y	no	no	lobar	no														146			1.1	0.95					0.7
R-013	14.11.2016	epirubicin	50	450	y	no	no	lobar	no														154			1	1.05					1.05
R-013	06.12.2016	epirubicin	50	450	y	no	no	lobar	no														148			1.2	1					0.95
R-014	22.08.2016	epirubicin	50	450	y	no	no	lobar	no														165			1	0.9		24			3
R-014	06.09.2016	epirubicin	50	450	y	no	no	lobar	no														175			1.1	1.05		31			2.95
R-014	05.12.2016	epirubicin	50	450	y	no	no	lobar	no														171			1.05	1		32			3.2
R-014	29.12.2016	epirubicin	50	450	y	no	no	lobar	no														157			1.2	1.2		29			3.34
R-015	26.08.2016	epirubicin	50	450	y	no	no	lobar	no														124			1.2	0.8		52			2.05
R-015	08.09.2016	epirubicin	50	450	y	no	no	lobar	no														121			1.15	0.9		46			2.14
R-015	17.10.2016	epirubicin	50	450	y	no	no	lobar	no														132			1.3	1.1		43			1.95
R-015	31.10.2016	epirubicin	50	450	y	no	no	lobar	no														116			1.4	1.15		42			2.2
R-016	02.09.2016	epirubicin	50	450	y	no	no	lobar	no														176			1	0.8		51			0.8
R-016	16.09.2016	epirubicin	50	450	y	no	no	lobar	no														181			1.1	0.9		48			0.7
R-016	05.10.2016	epirubicin	50	450	y	no	no	lobar	no		y	increased Transaminases											165			1.05	0.85		78			1.1
R-016	18.10.2016	epirubicin	50	450	y	no	no	lobar	no		y	increased Transaminases											168			1.13	1		85			1.3
R-017	30.09.2016	epirubicin	50	450	y	no	no	selective	no		n												48			1.1	0.8		43			1.35
R-017	13.10.2016	epirubicin	50	450	y	no	no	selective	no														53			1.2	0.95		44			1.42
R-018	04.11.2016	epirubicin	50	450	y	no	no	selective	no														76			1.48	0.8		34			3.8
R-018	25.11.2016	epirubicin	50	450	y	no	no	selective	no														74			1.53	0.75		32			3.9
R-018	10.08.2017	epirubicin	50	450	y	no	no	selective	no														82			1.34	1		41			4.4
R-020	11.11.2016	epirubicin	50	450	y	no	no	lobar	no														57			1.15	0.7		22			1
R-020	25.11.2016	epirubicin	50	450	y	no	no	lobar	no														53			1.2	0.83		25			0.95
R-020	20.12.2016	epirubicin	50	450	y	no	no	lobar	no														65			1.25	0.95		31			1.05
R-020	18.01.2017	epirubicin	50	450	y	no	no	lobar	no														76			1.1	1.05		28			1.1
R-020	28.04.2017	epirubicin	50	450	y	no	no	lobar	no														81			1.32	1.1		35			1.15
R-021	12.11.2016	epirubicin	50	450	y	no	no	selective	no														34			1.35	0.8		38			1.9
R-021	18.01.2017	epirubicin	50	450	y	no	no	selective	no														42			1.42	0.9		43			2.1
R-022	18.11.2016	epirubicin	50	450	y	no	no	selective	no														35			1.1	1.05					3.2
R-022	15.12.2016	epirubicin	50	450	y	no	no	selective	no														42			1.2	1.1		67			3.5
R-022	07.02.2017	epirubicin	50	450	y	no	no	selective	no														38			1.15	1.2		75			2.9
R-022	01.03.2017	epirubicin	50	450	y	no	no	selective	no														44			1.25	0.95		81			3
R-022	10.07.2017	epirubicin	50	450	y	no	no	lobar	no		y	increased Transaminases											56			1	1.2		77			3.5
R-022	07.08.2017	epirubicin	50	450	y	no	no	lobar	no														57			1.2	1.15		83			3.8
R-023	24.11.2016	epirubicin	50	450	y	no	no	lobar	no														98			1.15	0.9					1
R-023	06.12.2016	epirubicin	50	450	y	no	no	lobar	no														104			1.23	0.8					1.2
R-023	21.12.2016	epirubicin	50	450	y	no	no	lobar	no														99			1	1					1.25
R-023	10.01.2017	epirubicin	50	450	y	no	no	lobar	no														110			0.9	1.2					1.3
R-024	25.11.2016	epirubicin	50	450	y	no	no	lobar	no														87			1.1	0.8		25			1.2
R-024	06.12.2016	epirubicin	50	450	y	no	no	lobar	no														97			1.2	0.9		31			1.1
R-024	07.02.2017	epirubicin	50	450	y	no	no	lobar	no														77			1.15	1.1		29			1.15
R-024	21.02.2017	epirubicin	50	450	y	no	no	lobar	no														89			1.25	1		32			1.24
R-024	03.05.2017	epirubicin	50	450	y	no	no	lobar	no														97			1.3	0.95		36			1.3
R-024	22.05.2017	epirubicin	50	450	y	no	no	lobar	no														95			1.35	0.85		34			1.2
R-025	22.12.2016	epirubicin	50	450	y	no	no	lobar	no														65			1.1	1.2		28			1.5
R-025	10.01.2017	epirubicin	50	450	y	no	no	lobar	no														72			1.2	1.3		34			1.65
R-025	04.04.2017	epirubicin	50	450	y	no	no	lobar	no														68			1.05	1.2		32			1.4
R-025	19.04.2017	epirubicin	50	450	y	no	no	lobar	no														79			0.95	1.05		36			1.7
R-025	10.07.2017	epirubicin	50	450	y	no	no	lobar	no														56			1	1.2		41			1.5
R-025	09.08.2017	epirubicin	50	450	y	no	no	lobar	no														63			1.2	1.1		35			1.6
R-025	10.10.2017	epirubicin	50	450	y	no	no	lobar	no														77			1.1	1.3		46			1.8
R-026	23.01.2017	epirubicin	50	450	y	no	no	lobar	no														85			1.3	0.8					3.1
R-026	07.02.2017	epirubicin	50	450	y	no	no	lobar	no														75			1.25	0.94					2.94
R-027	13.02.2017	epirubicin	50	450	y	no	no	lobar	no														63			1.4	0.8		31			1.7
R-027	28.02.2017	epirubicin	50	450	y	no	no	lobar	no														58			1.35	0.75		28			1.65
R-027	15.05.2017	epirubicin	50	450	y	no	no	lobar	no														61			1.2	1		34			1.8
R-027	30.05.2017	epirubicin	50	450	y	no	no	lobar	no														52			1.3	1.05		33			1.9
R-028	13.03.2017	epirubicin	50	450	y	no	no	selective	no														141			1.1	1.2		38			0.6
R-028	30.03.2017	epirubicin	50	450	y	no	no	selective	no														138			1	1.1		41			0.8
R-028	06.06.2017	epirubicin	50	450	y	no	no	selective	no														154			1.2	1.05		32			0.75
R-028	27.06.2017	epirubicin	50	450	y	no	no	selective	no														149			0.95	1.2		31			0.9
R-029	27.03.2017	epirubicin	50	450	y	no	no	lobar	no														182			1.1	0.9		65			2.4
R-029	11.04.2017	epirubicin	50	450	y	no	no	lobar	no														188			1.05	1		66			2.6
R-029	19.06.2017	epirubicin	50	450	y	no	no	lobar	no														176			1.23	1.05		54			2.8
R-029	03.07.2017	epirubicin	50	450	y	no	no	lobar	no														156			1.11	1.1		56			2.2
R-029	12.03.2018	epirubicin	50	450	y	no	no	lobar	no														145			1.3	1.08		49			2.5
R-031	27.03.2017	epirubicin	50	450	y	no	no	selective	no														44			1.2	0.8		18			1
R-031	18.04.2017	epirubicin	50	450	y	no	no	selective	no														47			1.3	0.95		24			1.1
R-032	27.03.2017	epirubicin	50	450	y	no	no	lobar	no														67			1.3	0.9		18			2
R-032	18.04.2017	epirubicin	50	450	y	no	no	lobar	no														64			1.35	1		22			1.96
R-032	07.08.2017	epirubicin	50	450	y	no	no	lobar	no														62			1.2	1.1		21			2.1
R-032	29.07.2017	epirubicin	50	450	y	no	no	lobar	no														75			1.26	1.05		25			2.05
R-034	05.05.2017	epirubicin	50	450	y	no	no	lobar	no														210			1.2	0.9		35			1
R-034	25.05.2017	epirubicin	50	450	y	no	no	lobar	no														187			1.1	1		33			1.05
R-034	27.09.2017	epirubicin	50	450	y	no	no	lobar	no														196			1.3	1.1		41			1.23
R-035	05.06.2017	epirubicin	50	450	y	no	no	lobar	no														91			1.1	0.9		15			0.8
R-035	03.07.2017	epirubicin	50	450	y	no	no	lobar	no														87			1.15	1.05		21			0.79
R-036	09.06.2017	epirubicin	50	450	y	no	no	lobar	no														76			1.05	0.8					2.1
R-036	03.07.2017	epirubicin	50	450	y	no	no	lobar	no														83			1.1	0.9					2
R-036	07.11.2017	epirubicin	50	450	y	no	no	lobar	no														88			1.2	1					2.2
R-037	22.07.2017	epirubicin	50	450	y	no	no	lobar	no																	1.1	0.6					0.9
R-037	08.08.2017	epirubicin	50	450	y	no	no	lobar	no																	1.15	0.67					1
R-038	22.07.2017	epirubicin	50	450	y	no	no	lobar	no														75			1	0.6					0.5
R-038	18.08.2017	epirubicin	50	450	y	no	no	lobar	no														79			1.2	0.7					0.65
R-038	11.12.2017	epirubicin	50	450	y	no	no	lobar	no														84			1.1	0.8					0.7
R-038	12.02.2018	epirubicin	50	450	y	no	no	lobar	no														79			0.9	0.72					0.62
R-040	26.07.2017	epirubicin	50	450	y	no	no	lobar	no														71			1.2	0.9		38			1.9
R-040	11.08.2017	epirubicin	50	450	y	no	no	lobar	no														68			1.1	1		43			1.8
R-040	13.11.2017	epirubicin	50	450	y	no	no	lobar	no														77			1.15	0.85		38			1.75
R-040	12.12.2017	epirubicin	50	450	y	no	no	lobar	no														89			1.25	1.1		42			2.05
R-041	27.07.2017	epirubicin	50	450	y	no	no	lobar	no														74			1	1		41			1.7
R-041	11.08.2017	epirubicin	50	450	y	no	no	lobar	no														78			1.05	1.05		38			1.65
R-041	25.10.2017	epirubicin	50	450	y	no	no	lobar	no														84			1.1	1.1		34			1.78
R-041	13.11.2017	epirubicin	50	450	y	no	no	lobar	no														71			1.04	0.97		39			1.8
R-042	08.09.2017	epirubicin	50	450	y	no	no	lobar	no														220			1.2	0.9					0.9
R-042	02.10.2017	epirubicin	50	450	y	no	no	lobar	no														213			1.1	0.8					1
R-042	11.01.2018	epirubicin	50	450	y	no	no	lobar	no														198			1.05	1					1.05
R-042	06.02.2018	epirubicin	50	450	y	no	no	lobar	no														176			1	0.95					1.1
R-043	25.09.2017	epirubicin	50	450	y	no	no	selective	no														200			1	1.2		24			2.4
R-043	30.10.2017	epirubicin	50	450	y	no	no	selective	no														198			1.1	1.25		22			2.5
R-044	07.10.2017	epirubicin	50	450	y	no	no	lobar	no														130			1	0.6					2.4
R-044	29.10.2017	epirubicin	50	450	y	no	no	lobar	no														128			1.05	0.7					2.3
R-044	15.02.2018	epirubicin	50	450	y	no	no	lobar	no														142			1.1	0.75					2.5
R-044	08.03.2018	epirubicin	50	450	y	no	no	lobar	no														139			1.2	0.8
R-045	13.11.2017	doxorubicina	50	450	y	no	no	lobar	no														96			1.1	0.8		24			2.5
R-045	19.10.2017	doxorubicina	50	450	y	no	no	lobar	no														87			1.05	0.75		31			2.65
R-045	08.02.2018	doxorubicina	50	450	y	no	no	lobar	no														98			1.2	0.9		34			2.4
R-045	24.02.2018	doxorubicina	50	450	y	no	no	lobar	no														102			1.15	0.76		29			2.67
R-048	28.10.2017	doxorubicina	50	450	y	no	no	lobar	no														121			0.4	1		24			1.3
R-048	09.11.2017	doxorubicina	50	450	y	no	no	lobar	no														108			0.67	1.1		28			1.45
R-048	15.01.2018	doxorubicina	50	450	y	no	no	lobar	no														112			0.74	0.95		31			1.2
R-048	12.02.2018	doxorubicina	50	450	y	no	no	lobar	no														136			1.05	0.92		32			1.15
R-048	11.06.2018	doxorubicina	50	450	y	no	no	lobar	no														131			1.1	1.15		34			1.05
R-048	03.07.2018	doxorubicina	50	450	y	no	no	lobar	no														154			1.15	1.05		27			1.2
R-049	03.11.2017	doxorubicina	50	450	y	no	no	selective	no														82			1.2	0.9		28			1.4
R-049	12.12.2017	doxorubicina	50	450	y	no	no	selective	no														79			1.1	0.87		31			1.35
R-051	10.01.2018	doxorubicina	50	450	y	no	no	lobar	no														185			1	0.9		58			0.75
R-051	29.01.2018	doxorubicina	50	450	y	no	no	lobar	no		y	increased Transaminases											176			0.96	0.87		89			0.87
R-051	19.03.2018	doxorubicina	50	450	y	no	no	lobar	no														169			1.1	1.05		61			0.9
R-051	09.04.2018	doxorubicina	50	450	y	no	no	lobar	no		y	increased Transaminases											172			1.05	1.1		87			1.1
R-052	30.01.2018	doxorubicina	50	450	y	no	no	lobar	no														148			1.02	0.56		21			0.7
R-052	20.02.2018	doxorubicina	50	450	y	no	no	lobar	no														152			1	0.67		23			0.6
R-052	04.06.2018	doxorubicina	50	450	y	no	no	selective	no														135			0.95	0.7		25			0.8
R-052	25.06.2018	doxorubicina	50	450	y	no	no	selective	no														157			1.1	0.59		19			0.6
R-052	05.11.2018	doxorubicina	50	450	y	no	no	lobar	no														144			0.89	0.8		32			1.1
R-052	27.11.2018	doxorubicina	50	450	y	no	no	lobar	no														151			1.15	1		34			1.15
R-054	21.03.2018	doxorubicina	50	450	y	no	no	lobar	no														113			1.15	0.7		38			0.7
R-054	18.04.2018	doxorubicina	50	450	y	no	no	lobar	no														123			1.12	0.65		42			0.68
R-054	10.09.2018	doxorubicina	50	450	y	no	no	lobar	no														132			1.2	0.78		39			0.78
R-054	16.11.2018	doxorubicina	50	450	y	no	no	lobar	no														136			1.05	0.8		41			0.89
R-057	17.05.2018	doxorubicina	50	450	y	no	no	lobar	no														60			1.18	0.68					2.45
R-057	31.05.2018	doxorubicina	50	450	y	no	no	lobar	no														67			1.15	0.76					2.51
R-057	03.07.2018	doxorubicina	50	450	y	no	no	lobar	no														74			1.21	0.79					2.6
R-057	24.07.2018	doxorubicina	50	450	y	no	no	lobar	no														85			1.15	0.81					2.31
R-058	08.06.2018	doxorubicina	50	450	y	no	no	selective	no														98			1.1	0.6		45			0.7
R-058	28.06.2018	doxorubicina	50	450	y	no	no	selective	no														95			1.2	0.69		42			0.67
R-058	24.09.2018	doxorubicina	50	450	y	no	no	lobar	no														103			1.165	0.72		44			0.81
R-058	16.10.2018	doxorubicina	50	450	y	no	no	lobar	no														86			1.5	0.76		51			0.84
R-059	16.06.2018	doxorubicina	50	450	y	no	no	selective	no														82			1.2	0.92		28			2.43
R-059	19.07.2018	doxorubicina	50	450	y	no	no	selective	no														79			1.15	1.1		35			2.31
R-060	14.07.2018	doxorubicina	50	450	y	no	no	selective	no														77			1.1	0.75		28			0.8
R-060	21.08.2018	doxorubicina	50	450	y	no	no	selective	no														83			1.2	0.83		31			0.85
R-061	14.07.2018	doxorubicina	50	450	y	no	no	lobar	no														182			1.26	1.1					0.7
R-061	06.08.2018	doxorubicina	50	450	y	no	no	selective	no														176			1.3	1.05					0.65
R-061	22.10.2018	doxorubicina	50	450	y	no	no	selective	no														188			1.15	1.2					0.82
R-061	09.11.2018	doxorubicina	50	450	y	no	no	selective	no														175			1.24	1.15					0.77
R-061	03.01.2019	doxorubicina	50	450	y	no	no	lobar	no														165			1.18	1.1					0.9
R-061	22.01.2019	doxorubicina	50	450	y	no	no	lobar	no														169			1.4	1.05					1.2
R-061	06.05.2019	doxorubicina	50	450	y	no	no	lobar	no														181			1.35	1.2					1.35
R-061	10.06.2019	doxorubicina	50	450	y	no	no	lobar	no														179			1.29	1.3					1.42
R-062	20.07.2018	doxorubicina	50	450	y	no	no	lobar	no														34			1.25	0.72		31			0.7
R-062	08.08.2018	doxorubicina	50	450	y	no	no	lobar	no														42			1.31	0.81		29			0.82
R-062	20.07.2018	doxorubicina	50	450	y	no	no	lobar	no														38			1.16	0.72		35			0.91
R-062	20.07.2018	doxorubicina	50	450	y	no	no	lobar	no														59			1.31	0.9		39			0.75
R-063	20.07.2018	doxorubicina	50	450	y	no	no	lobar	no														91			1	1.67					0.6
R-063	10.08.2018	doxorubicina	50	450	y	no	no	lobar	no														87			1.1	1.58					0.76
R-063	28.08.2018	doxorubicina	50	450	y	no	no	selective	no														89			1.05	1.59					0.81
R-063	12.09.2018	doxorubicina	50	450	y	no	no	selective	no														94			1.2	1.72					0.94
R-064	10.08.2018	doxorubicina	50	450	y	no	no	lobar	no														138			1.1	0.6					4.6
R-064	28.08.2018	doxorubicina	50	450	y	no	no	lobar	no														148			1.2	0.8					4.31
R-064	01.10.2018	doxorubicina	50	450	y	no	no	lobar	no														152			1.26	0.76					3.89
R-064	22.10.2018	doxorubicina	50	450	y	no	no	lobar	no														131			1.11	0.89					4.05
R-065	23.08.2018	doxorubicina	50	450	y	no	no	lobar	no																	1.05	0.96		24			0.52
R-065	06.09.2018	doxorubicina	50	450	y	no	no	selective	no																	1	0.89		22			0.61
R-065	16.10.2018	doxorubicina	50	450	y	no	no	lobar	no																	1.15	1		27			0.73
R-065	31.10.2018	doxorubicina	50	450	y	no	no	selective	no																	0.95	1.02		31			0.7
R-066	23.08.2018	doxorubicina	50	450	y	no	no	lobar	no																	1	0.7		25			0.4
R-066	12.09.2018	doxorubicina	50	450	y	no	no	lobar	no																	0.96	0.68		32			0.51
R-066	14.01.2019	doxorubicina	50	450	y	no	no	lobar	no																	1.1	0.82		33			0.63
R-066	29.01.2019	doxorubicina	50	450	y	no	no	lobar	no																	1.05	0.92		35			0.59
R-067	24.08.2018	doxorubicina	50	450	y	no	no	selective	no														78			1.24	1		24			2.36
R-067	25.09.2018	doxorubicina	50	450	y	no	no	selective	no														82			1.1	1.2		23			2.2
